# Supplementary material for: Association of genetic variants of oxidative stress responsive kinase 1 (OXSR1) with asthma exacerbations in non-smoking asthmatics
Source: BMC Pulm Med. 2022 Jan 4;22:3. doi: 10.1186/s12890-021-01741-x (PMC8725257; doi:10.1186/s12890-021-01741-x)
Supplement: Supplementary file 3 — Additional file 3. Genomic raw data. [file 12890_2021_1741_MOESM3_ESM.xlsx]

## Sheet: Sheet1
No	Sample ID	rs9839010	rs61005484	rs4955408	rs1392283	rs112221585	rs74919163	rs1384006	rs156260	rs9880223	rs2298417	rs2011
1	OM-AS-BC5322	TT	AG	TC	AA	GT	AA	TC	AG	AG	CC	CC
5	OM-AS-BC5485	TT	GG	CC	AA	TT	AA	CC	GG	GG	TT	CC
6	OM-AS-BC5516	TT	GG	TT	AA	TT	GG	CC	GG	GG	CC	CC
7	OM-AS-BC5519	TT	GG	TT	AA	TT	GG	CC	GG	GG	CC	CC
8	OM-AS-BC5523	TT	GG	TC	AA	TT	GA	CC	GG	GG	CC	CC
9	OM-AS-BC5524	TT	AG	TT	AA	GT	GA	TC	GG	AG	CC	CC
10	OM-AS-BC5528	TT	GG	CC	AA	TT	AA	CC	AG	GG	CC	CC
11	OM-AS-BC5531	CT	GG	TC	AA	TT	GA	TC	GG	GG	CC	TC
12	OM-AS-BC5535	TT	GG	CC	AA	TT	AA	CC	GG	GG	TC	CC
16	OM-AS-BC5549	CT	GG	CC	GA	TT	AA	TC	GG	GG	TC	TC
17	OM-AS-BC5552	TT	AG	TT	AA	GT	GA	TC	GG	AG	CC	CC
18	OM-AS-BC5554	CT	GG	TC	AA	TT	AA	TC	GG	GG	CC	TC
19	OM-AS-BC5555	CT	GG	CC	GA	TT	AA	TC	GG	GG	CC	TC
22	OM-AS-BC5561	CT	GG	TC	GA	TT	GA	TC	GG	GG	CC	TC
23	OM-AS-BC5563	CT	GG	TC	AA	TT	GA	TC	GG	GG	CC	TC
26	OM-AS-BC5571	TT	GG	TC	AA	TT	GA	CC	GG	GG	TC	CC
28	OM-AS-BC5574	CT	GG	CC	AA	TT	AA	TC	AG	GG	CC	TC
30	OM-AS-BC5578	TT	GG	TC	AA	TT	GA	CC	GG	GG	CC	CC
33	OM-AS-BC5593	CT	GG	TC	AA	TT	GA	TC	GG	GG	CC	TC
36	OM-AS-BC5620	CT	AG	TC	AA	GT	AA	TT	GG	AG	CC	TC
37	OM-AS-BC5627	CT	GG	TC	GA	TT	GA	TC	GG	GG	CC	TC
38	OM-AS-BC5629	TT	GG	TC	AA	TT	GA	CC	GG	GG	TC	CC
41	OM-AS-BC5635	TT	GG	TC	AA	TT	GA	CC	GG	GG	CC	CC
43	OM-AS-BC5642	TT	AG	TC	AA	GT	AA	TC	GG	AG	TC	CC
44	OM-AS-BC5648	CT	GG	CC	AA	TT	AA	TC	GG	GG	TC	TC
47	OM-AS-BC5656	TT	GG	CC	AA	TT	AA	CC	AG	GG	TC	CC
49	OM-AS-BC5659	TT	GG	TC	AA	TT	AA	CC	GG	GG	TC	CC
50	OM-AS-BC5660	TT	GG	TC	AA	TT	GA	CC	AG	GG	CC	CC
51	OM-AS-BC5662	TT	GG	TC	AA	TT	GA	CC	GG	GG	TC	CC
52	OM-AS-BC5663	TT	GG		AA	TT		CC	GG	GG		CC
53	OM-AS-BC5666	TT	GG	TT	AA	TT	GG	CC	GG	GG	CC	CC
54	OM-AS-BC5667	CT	GG	CC	GA	TT	AA	TC	AG	GG	CC	TC
55	OM-AS-BC5668	CT	GG	CC	GA	TT	AA	TC	GG	GG	CC	TC
57	OM-AS-BC5675	CT	GG	CC	GA	TT	AA	TC	GG	GG	TC	TC
60	OM-AS-BC5683	TT	GG	TC	AA	TT	GA	CC	GG	GG	CC	CC
61	OM-AS-BC5684	TT	GG	TC	AA	TT	GA	CC	GG	GG	TC	CC
62	OM-AS-BC5685	TT	GG	TC	AA	TT	GA	CC	GG	GG	TC	CC
63	OM-AS-BC5688	TT	GG	CC	AA	TT	AA	CC	GG	GG	TT	CC
64	OM-AS-BC5689	TT	GG	CC	AA	TT	AA	CC	AG	GG	CC	CC
65	OM-AS-BC5690	TT	GG	CC	AA	TT	AA	CC	GG	GG	TC	CC
66	OM-AS-BC5694	CT	AG	TC	AA	GT	AA	TC	AG	AG	CC	CC
69	OM-AS-BC5700	CT	AG	TC	GA	GT	AA	TT	GG	AG	CC	TC
70	OM-AS-BC5701	TT	GG	TC	AA	TT	GA	CC	GG	GG	TC	CC
71	OM-AS-BC5703	CT	GG	CC	GA	TT	AA	TC	GG	GG	TC	TC
72	OM-AS-BC5704	TT	GG	CC	AA	TT	AA	CC	GG	GG	TT	CC
73	OM-AS-BC5705	TT	GG	TC	AA	TT	GA	CC	GG	GG	TC	CC
74	OM-AS-BC5709	TT	GG	TC	AA	TT	GA	CC	AG	GG	CC	CC
75	OM-AS-BC5710	CT	AG	TC	GA	GT	AA	TT	GG	AG	CC	TC
78	OM-AS-BC5713	TT	GG	TC	AA	TT	GA	CC	GG	GG	TC	CC
79	OM-AS-BC5716	TT	GG	TT	AA	TT	GA	CC	GG	GG	CC	CC
87	OM-AS-BC6693	TT	GG	TC	AA	TT	GA	CC	GG	GG	TC	CC
90	OM-AS-BC6702	TT	GG	CC	AA	TT	AA	CC	AG	GG	TC	CC
92	OM-AS-BC6707	CT	GG	CC	AA	TT	AA	TC	AG	GG	CC	TC
98	OM-AS-BC5732	CT	GG	TC	GA	TT	AA	TC	GG	GG	CC	TC
101	OM-AS-BC5747	TT	GG	CC	AA	GT	AA	CC	AA	GG	CC	CC
102	OM-AS-BC5748	TT	GG	TT	AA	TT	GA	CC	GG	GG	CC	CC
103	OM-AS-BC5750	TT	GG	TT	AA	TT	GA	CC	GG	GG	CC	CC
104	OM-AS-BC5751	CT	AG	TT	AA	GT	AA	TC	GG	AG	CC	CC
105	OM-AS-BC5752	CT	GG	CC	AA	TT	AA	TC	GG	GG	TC	TC
106	OM-AS-BC5764	TT	GG	TC	AA	TT	GA	CC	GG	GG	CC	CC
107	OM-AS-BC5767	TT	GG	TC	AA	TT	GA	CC	AG	GG	CC	CC
111	OM-AS-BC5829	CT	GG	TC	GA	TT	GA	TC	GG	GG	CC	TC
112	OM-AS-BC5843	TT	GG	CC	AA	TT	AA	CC	AA	GG	CC	CC
114	OM-AS-BC5865	TT	GG	TC	AA	TT	GA	CC	AG	GG	CC	CC
115	OM-AS-BC5866	TT	GG	TC	AA	TT	GA	CC	GG	GG	CC	CC
119	OM-AS-BC5886	CT	GG	TC	AA	TT	GA	TC	GG	GG	CC	TC
121	OM-AS-BC5908	CT	GG	CC	GA	TT	AA	TC	GG	GG	TC	TC
122	OM-AS-BC5921	TT	GG	TC	AA	TT	GA	CC	GG	GG	CC	CC
123	OM-AS-BC5927	CC	GG	CC	GA	TT	AA	TT	GG	GG	CC	TT
126	OM-AS-BC5942	TT	GG	CC	AA	TT	AA	CC	AG	GG	TC	CC
127	OM-AS-BC5946	TT	GG	TC	AA	TT	GA	CC	GG	GG	TC	CC
128	OM-AS-BC5958	CT	GG	CC	GA	TT	AA	TC	GG	GG	CC	TC
129	OM-AS-BC5959	CT	GG	TC	AA	TT	AA	TC	GG	GG	CC	TC
131	OM-AS-BC5967	CC	GG	CC	AA	TT	AA	TT	GG	GG	CC	TT
132	OM-AS-BC5975	CT	GG	TC	AA	TT	GA	TC	GG	GG	CC	TC
136	OM-AS-BC5981	TT	GG	CC	AA	TT	AA	CC	AG	GG	CC	CC
139	OM-AS-BC5996	TT	GG	CC	AA	TT	AA	CC	GG	GG	TC	CC
140	OM-AS-BC5998	CT	AG	TC	AA	GT	AA	TC	AG	AG	CC	CC
141	OM-AS-BC6008	TT	GG	CC	AA	TT	AA	CC	AG	GG	CC	CC
142	OM-AS-BC6013	CT	GG	TC	GA	TT	GA	TC	GG	GG	CC	TC
144	OM-AS-BC6040	TT	GG	CC	AA	TT	AA	CC	GG	GG	TC	CC
145	OM-AS-BC6063	CC	GG	CC	GA	TT	AA	TT	GG	GG	CC	TT
146	OM-AS-BC6064	TT	GG	CC	AA	TT	AA	CC	GG	GG	TC	CC
147	OM-AS-BC6067	CT	GG	CC	GA	TT	AA	TC	AG	GG	CC	TC
148	OM-AS-BC6079	TT	GG	CC	AA	TT	AA	CC	GG	GG	TC	CC
149	OM-AS-BC6081	CT	GG	CC	GA	TT	AA	TC	GG	GG	TC	TC
150	OM-AS-BC6082	TT	AG	TC	AA	GT	AA	TC	GG	AG	CC	CC
151	OM-AS-BC6086	TT	GG	TT	AA	TT	GA	CC	GG	GG	CC	CC
153	OM-AS-BC6088	CT	AG	TT	AA	GT	GA	TC	GG	AG	CC	CC
154	OM-AS-BC6089	CT	GG	TC	AA	TT	AA	TC	GG	GG	CC	TC
157	OM-AS-BC6093	TT	GG	TC	AA	TT	GA	CC	AG	GG	CC	CC
158	OM-AS-BC6094	TT	GG	TC	AA	TT	GA	CC	GG	GG	TC	CC
160	OM-AS-BC6102	TT	GG	CC	AA	TT	AA	CC	GG	GG	TC	CC
161	OM-AS-BC6103	TT	GG	TC	AA	TT	GA	CC	AG	GG	CC	CC
162	OM-AS-BC6109	CT	GG	CC	GA	TT	AA	TC	AG	GG	CC	TC
163	OM-AS-BC6114	CT	GG	TC	AA	TT	GA	TC	GG	GG	CC	TC
164	OM-AS-BC6116	CT	GG	TC	AA	TT	GA	TC	GG	GG	CC	TC
165	OM-AS-BC6121	TT	AG	TC	AA	GT	AA	TC	AG	AG	CC	CC
167	OM-AS-BC6131	CT	GG	TC	GA	TT	GA	TC	GG	GG	CC	TC
168	OM-AS-BC6133	TT	GG	TC	AA	TT	GA	CC	GG	GG	TC	CC
169	OM-AS-BC6137	CC	GG	CC	GA	TT	AA	TT	GG	GG	CC	TT
170	OM-AS-BC6142	CT	AG	TC	AA	GT	AA	TC	GG	AG	TC	CC
174	OM-AS-BC6153	CT	GG	TC	AA	TT	GA	TC	GG	GG	CC	TC
175	OM-AS-BC6154	TT	GG	TC	AA	GT	GA	CC	AG	GG	CC	CC
176	OM-AS-BC6156	TT	GG	TC	AA	TT	GA	CC	AG	GG	CC	CC
177	OM-AS-BC6714	TT	GG	TT	AA	TT	GG	CC	GG	GG	CC	CC
181	OM-AS-BC6721	TT	GG	CC	AA	TT	AA	CC	AG	GG	CC	CC
184	OM-AS-BC6727	TT	GG	TC	AA	TT	GA	CC	AG	GG	CC	CC
186	OM-AS-BC6729	CT	GG	CC	GA	TT	AA	TC	GG	GG	CC	TC
188	OM-AS-BC6733	TT	GG	TC	AA	TT	AA	CC	GG	GG	CC	CC
189	OM-AS-BC6734	CT	GG	TC	GA	TT	GA	TC	GG	GG	CC	TC
191	OM-AS-BC5012	TT	GG	CC	AA	TT	AA	CC	GG	GG	TT	CC
193	OM-AS-BC5023	TT	GG	TC	AA	TT	GA	CC	GG	GG	CC	CC
195	OM-AS-BC5046	TT	GG	TC	AA	TT	GA	CC	GG	GG	CC	CC
197	OM-AS-BC5086	CT	GG	CC	AA	TT	AA	TC	GG	GG	TC	TC
198	OM-AS-BC5087	TT	GG	TT	AA	TT	GG	CC	GG	GG	CC	CC
200	OM-AS-BC5103	TT	GG	CC	AA	TT	AA	CC	GG	GG	TC	CC
201	OM-AS-BC5104	TT	GG	CC	AA	TT	AA	CC	GG	GG	TC	CC
202	OM-AS-BC5114	CT	GG	TC	AA	TT		TC	GG	GG	CC	TC
203	OM-AS-BC5117	TT	GG	CC	AA	TT	AA	CC	GG	GG	TT	CC
204	OM-AS-BC5125	TT	GG	TC	AA	TT	GA	CC	GG	GG	CC	CC
206	OM-AS-BC5209	CT	AG	TC	AA	GT	AA	TC	GG	AG	TC	CC
207	OM-AS-BC5218	CT	GG	TC	GA	TT	GA	TC	GG	GG	CC	TC
208	OM-AS-BC5247	CT	GG	TC	AA	TT	AA	TC	GG	GG	CC	TC
209	OM-AS-BC5251	CT	AG	TC	AA	GT	AA	TC	GG	AG	CC	CC
210	OM-AS-BC5282	CT	GG	CC	AA	TT	AA	TC	GG	GG	TC	TC
211	OM-AS-BC5291	CT	GG	TC	AA	TT	GA	TC	GG	GG	CC	TC
212	OM-AS-BC5385	TT	GG	CC	AA	TT	AA	CC	GG	GG	TC	CC
213	OM-AS-BC5422	TT	GG	TC	AA	TT	GA	CC	GG	GG	TC	CC
214	OM-AS-BC5439	TT	GG	TC	AA	TT	GA	CC	GG	GG	CC	CC
215	OM-AS-BC5447	CT	GG	TC	GA	TT	GA	TC	GG	GG	CC	TC
216	OM-AS-BC5503	CT	GG	TC	GA	TT	GA	TC	GG	GG	CC	TC
217	OM-AS-BC5512	CT	GG	CC	GA	GT	AA	TC	AG	GG	CC	TC
218	OM-AS-BC5527	CT	GG	CC	GA	TT	AA	TC	GG	GG	TC	TC
219	OM-AS-BC5538	TT	GG	TT	AA	TT	GA	CC	GG	GG	CC	CC
220	OM-AS-BC5539	TT	GG	TC	AA	TT	GA	CC	GG	GG	TC	CC
221	OM-AS-BC5580	TT	GG	TC	AA	TT	GA	CC	GG	GG	TC	CC
222	OM-AS-BC5590	CT	GG	CC	GA	TT	AA	TC	GG	GG	TC	TC
224	OM-AS-BC5601	TT	GG	TC	AA	TT	GA	CC	GG	GG	TC	CC
225	OM-AS-BC5604	TT	GG	CC	AA	TT	AA	CC	AG	GG	CC	CC
226	OM-AS-BC5610	TT	GG	CC	AA	TT	AA	CC	GG	GG	TC	CC
227	OM-AS-BC5611	TT	GG	TT	AA	TT	GG	CC	GG	GG	CC	CC
228	OM-AS-BC5615	CT	GG	TC	GA	TT	GA	TC	GG	GG	CC	TC
229	OM-AS-BC5622	TT	GG	CC	AA	TT	AA	CC	GG	GG	CC	CC
231	OM-AS-BC5637	TT	GG	TC	AA	TT	GA	CC	GG	GG	CC	CC
232	OM-AS-BC6157	CT	AG	TC	AA	GT	AA	TC	GG	AG	TC	CC
233	OM-AS-BC6158	TT	GG	TT	AA	TT	GG	CC	GG	GG	CC	CC
234	OM-AS-BC6162	TT	GG	TC	AA	TT		CC	GG	GG	CC	CC
235	OM-AS-BC6164	TT	GG	TC	AA	TT	GA	CC	GG	GG	TC	CC
236	OM-AS-BC6172	TT	GG	TC	AA	TT	GA	CC	GG	GG	TC	CC
237	OM-AS-BC6174	TT	GG	TT	AA	TT	GG	CC	GG	GG	CC	CC
238	OM-AS-BC6188	CT	GG	CC	GA	TT	AA	TC	AG	GG	CC	TC
239	OM-AS-BC6193	TT	GG	CC	AA	TT	AA	CC	AG	GG	CC	CC
240	OM-AS-BC6203	TT	AG	TC	AA	GT	AA	TC	GG	AG	CC	CC
241	OM-AS-BC6206	TT	GG	TC	AA	TT	GA	CC	GG	GG	TC	CC
243	OM-AS-BC6212	CC	GG	CC	GG	TT	AA	TT	GG	GG	CC	TT
244	OM-AS-BC6220	TT	GG	TC	AA	TT	GA	CC	GG	GG	CC	CC
245	OM-AS-BC6221	TT	GG	CC	AA	TT	AA	CC	AG	GG	CC	CC
246	OM-AS-BC6223	CT	AG	TT	AA	GT	GA	TC	GG	AG	CC	CC
247	OM-AS-BC6224	CT	GG	CC	AA	TT	AA	TC	GG	GG	TC	TC
248	OM-AS-BC6235	TT	GG	CC	AA	TT	AA	CC	GG	GG	TT	CC
249	OM-AS-BC6237	TT	GG	TT	AA	TT	GG	CC	GG	GG	CC	CC
251	OM-AS-BC6247	CT	GG	TC	AA	TT	GA	TC	GG	GG	CC	TC
252	OM-AS-BC6252	TT	GG	TT	AA	TT	GG	CC	GG	GG	CC	CC
254	OM-AS-BC6254	CT	GG	CC	GA	TT	AA	TC	AG	GG	CC	TC
255	OM-AS-BC6258	TT	AG	TC	AA	GT	AA	TC	GG	AG	TC	CC
256	OM-AS-BC6261	CT	GG	CC	GA	TT	AA	TC	GG	GG	TC	TC
257	OM-AS-BC6274	CC	GG	CC	GG	TT	AA	TT	GG	GG	CC	TT
258	OM-AS-BC6277	CC	GG	CC	GG	TT	AA	TT	GG	GG	CC	TT
259	OM-AS-BC6279	CT	GG	CC	GA	TT	AA	TC	AG	GG	CC	TC
260	OM-AS-BC6284	TT	GG	CC	AA	TT	AA	CC	GG	GG	TC	CC
262	OM-AS-BC6329	TT	GG	TC	AA	TT	GA	CC	AG	GG	CC	CC
263	OM-AS-BC6338	TT	GG	TT	AA	TT	GG	CC	GG	GG	CC	CC
264	OM-AS-BC6346	TT	GG	TC	AA	TT	AA	CC	GG	GG	TC	CC
265	OM-AS-BC6357	TT	GG	TC	AA	TT	GA	CC	GG	GG	TC	CC
267	OM-AS-BC6359	TT	GG	TC	AA	TT	GA	CC	AG	GG	CC	CC
268	OM-AS-BC6362	CT	GG	TC	GA	TT	GA	TC	GG	GG	CC	TC
269	OM-AS-BC6365	TT	GG	TC	AA	TT	GA	CC	GG	GG	TC	CC
270	OM-AS-BC6386	TT	GG	TC	AA	TT	GA	CC	GG	GG	CC	CC
271	OM-AS-BC6400	CT	GG	CC	AA	TT	AA	TC	GG	GG	TC	TC
272	OM-AS-BC6737	TT	GG	TC	AA	TT	GA	CC	GG	GG	TC	CC
273	OM-AS-BC6739	TT	AG	TT	AA	GT	AA	TC	GG	AG	CC	CC
274	OM-AS-BC6740	TT	GG	TC	AA	TT	GA	CC	GG	GG	CC	CC
275	OM-AS-BC6741	TT	AG	TT	AA	GT	AA	TC	GG	AG	CC	CC
276	OM-AS-BC6743	TT	GG	TC	AA	TT	AA	CC	GG	GG	CC	CC
279	OM-AS-BC6747	CT	GG	CC	GA	TT	AA	TC	GG	GG	CC	TC
280	OM-AS-BC6748	TT	GG	TC	AA	TT	GA	CC	GG	GG	TC	CC
281	OM-AS-BC6749	TT	GG	CC	AA	TT	AA	CC	AG	GG	CC	CC
289	OM-AS-BC5073	CT	AG	TT	AA	GT	GA	TC	GG	AG	CC	CC
291	OM-AS-BC5088	TT	GG	TC	AA	TT		CC	GG	GG	CC	CC
292	OM-AS-BC5110	TT	GG	TT	AA	TT	GG	CC	GG	GG	CC	CC
294	OM-AS-BC5123	TT	GG	CC	AA	TT	AA	CC	AA	GG	CC	CC
295	OM-AS-BC5124	TT	GG	CC	AA	TT	AA	CC	AG	GG	TC	CC
296	OM-AS-BC5135	TT	GG	TC	AA	TT	AA	CC	GG	GG	TC	CC
297	OM-AS-BC5143	TT	GG	CC	AA	GT	AA	CC	AG	GG	CC	CC
298	OM-AS-BC5162	TT	GG	CC	AA	TT	AA	CC	GG	GG	TT	CC
299	OM-AS-BC5178	TT	GG	TC	AA	TT	GA	CC	GG	GG	CC	CC
300	OM-AS-BC5182	TT	GG	CC	AA	TT	AA	CC	GG	GG	TT	CC
301	OM-AS-BC5184	TT	GG	TT	AA	TT	GG	CC	GG	GG	CC	CC
302	OM-AS-BC5199	CT	GG	CC	GA	TT	AA	TC	GG	GG	CC	TC
303	OM-AS-BC5204	CT	GG	CC	AA	TT	AA	TC	AG	GG	CC	TC
304	OM-AS-BC5219	TT	GG	TC	AA	TT	GA	CC	AG	GG	CC	CC
305	OM-AS-BC5242	TT	GG	TT	AA	TT	GG	CC	GG	GG	CC	CC
306	OM-AS-BC5253	CT	GG	CC	GA	TT	AA	TC	GG	GG	CC	TC
307	OM-AS-BC5255	CT	GG	CC	AA	TT	AA	TC	GG	GG	CC	TC
308	OM-AS-BC5287	CT	GG	TC	AA	TT	GA	TC	GG	GG	CC	TC
309	OM-AS-BC5318	TT	GG	TC	AA	TT	AA	CC	GG	GG	CC	CC
310	OM-AS-BC5320	TT	GG	TC	AA	TT	GA	CC	GG	GG	CC	CC
311	OM-AS-BC5346	TT	GG	TC	AA	TT	GA	CC	GG	GG	TC	CC
312	OM-AS-BC5374	TT	GG	TC	AA	TT	GA	CC	AG	GG	CC	CC
313	OM-AS-BC5395	TT	GG	TC	AA	TT	GA	CC	AG	GG	CC	CC
314	OM-AS-BC5401	TT	GG	TT	AA	TT	GG	CC	GG	GG	CC	CC
315	OM-AS-BC5427	TT	GG	TC	AA	TT	GA	CC	GG	GG	TC	CC
316	OM-AS-BC5443	TT	GG	CC	AA	TT	AA	CC	GG	GG	CC	CC
317	OM-AS-BC5454	CT	GG	TC	GA	TT	GA	TC	GG	GG	CC	TC
318	OM-AS-BC5466	TT	GG	TC	AA	TT	AA	CC	GG	GG	CC	CC
319	OM-AS-BC5482	TT	GG	TC	AA	TT	GA	CC	GG	GG	CC	CC
320	OM-AS-BC5550	TT	GG	TC	AA	TT	GA	CC	AG	GG	CC	CC
321	OM-AS-BC5568	CT	GG	CC	GA	TT	AA	TC	GG	GG	CC	TC
322	OM-AS-BC5579	TT	GG	CC	AA	TT	AA	CC	GG	GG	TC	CC
324	OM-AS-BC5626	TT	GG	CC	AA	TT	AA	CC	AG	GG	TC	CC
325	OM-AS-BC5679	CT	GG	CC	GA	TT	AA	TC	GG	GG	TC	TC
326	OM-AS-BC5697	TT	GG	TT	AA	TT	GA	CC	GG	GG	CC	CC
327	OM-AS-BC5714	TT	GG	CC	AA	TT	AA	CC	GG	GG	TC	CC
328	OM-AS-BC5739	CT	AG	TC	AA	GG	AA	TC	GG	AG	CC	CC
329	OM-AS-BC5778	CC	AG	TC	GA	GT	AA	TT	GG	AG	CC	TC
330	OM-AS-BC5813	TT	GG	TT	AA	TT	GA	CC	GG	GG	CC	CC
331	OM-AS-BC5859	CT	GG	TC	AA	TT	GA	TC	GG	GG	CC	TC
332	OM-AS-BC5889	TT	GG	TC	AA	TT	GA	CC	GG	GG	CC	CC
333	OM-AS-BC5919	TT	GG	CC	AA	TT	AA	CC	GG	GG	CC	CC
334	OM-AS-BC5929	TT	GG	TC	AA	TT	AA	CC	GG	GG	CC	CC
335	OM-AS-BC5931	TT	GG	TC	AA	TT	GA	CC	GG	GG	CC	CC
337	OM-AS-BC5947	TT	GG	TC	AA	TT	GA	CC	GG	GG	TC	CC
339	OM-AS-BC5956	TT	GG	TC	AA	TT	GA	CC	GG	GG	TC	CC
340	OM-AS-BC5964	TT	GG	TC	AA	TT	GA	CC	GG	GG	CC	CC
341	OM-AS-BC5970	TT	GG	TC	AA	TT	GA	CC	AG	GG	CC	CC
342	OM-AS-BC5990	TT	GG	CC	AA	TT	AA	CC	GG	GG	TT	CC
343	OM-AS-BC6005	TT	GG	TC	AA	TT	GA	CC	GG	GG	CC	CC
344	OM-AS-BC6021	TT	GG	CC	AA	TT	AA	CC	AG	GG	TC	CC
345	OM-AS-BC6025	TT	AG	TC	AA	GT	AA	TC	GG	AG	TC	CC
346	OM-AS-BC6038	TT	GG	TT	AA	TT	GA	CC	GG	GG	CC	CC
347	OM-AS-BC6047	TT	GG	TC	AA	TT	GA	CC	GG	GG	TC	CC
349	OM-AS-BC6085	TT	GG	TC	AA	TT	GA	CC	GG	GG	CC	CC
351	OM-AS-BC6125	TT	GG	TC	AA	TT	GA	CC	AG	GG	CC	CC
352	OM-AS-BC6140	TT	AG	TT	AA	GT	GA	TC	GG	AG	CC	CC
355	OM-AS-BC6169	CT	GG	TC	AA	TT	GA	TC	GG	GG	CC	TC
357	OM-AS-BC6178	TT	GG	TC	AA	TT	AA	CC	GG	GG	TC	CC
359	OM-AS-BC6182	TT	GG	TC	AA	TT	GA	CC	GG	GG	TC	CC
360	OM-AS-BC6185	TT	GG	CC	AA	TT		CC	AG	GG	TC	CC
361	OM-AS-BC6186	TT	GG	CC	AA	GT	AA	CC	AG	GG	TC	CC
362	OM-AS-BC6187	CT	GG	CC	GA	TT	AA	TC	AG	GG	CC	TC
363	OM-AS-BC6190	TT	GG	TC	AA	TT	GA	CC	AG	GG	CC	CC
364	OM-AS-BC6192	CT	GG	TC	GA	TT	GA	TC	GG	GG	CC	TC
365	OM-AS-BC6205	TT	GG	CC	AA	TT	AA	CC	GG	GG	CC	CC
366	OM-AS-BC6216	TT	GG	TC	AA	TT	GA	CC	GG	GG	CC	CC
369	OM-AS-BC6768	TT	GG	CC	AA	TT	AA	CC	GG	GG	TT	CC
371	OM-AS-BC6771	CC	AG	TC	AA	GT	AA	TT	GG	AG	CC	TC
372	OM-AS-BC6772	CT	GG	CC	GA		AA	TC	GG	GG	CC	TC
373	OM-AS-BC6773	TT	GG	TC	AA	TT	GA	CC	GG	GG	CC	CC
374	OM-AS-BC6777	TT	GG	TC	AA	TT		CC	AG	GG	CC	CC
375	OM-AS-BC6780	TT	GG	TC	AA	TT	GA	CC	GG	GG	CC	CC
377	OM-AS-BC6782	TT	GG	TC	AA	TT	GA	CC	GG	GG	CC	CC
381	OM-AS-BC5279	CT	AG	TT	AA	GT	AA	TC	GG	AG	CC	CC
382	OM-AS-BC5295	TT	GG	TC	AA	GT	GA	CC	AG	GG	CC	CC
384	OM-AS-BC5341	CT	GG	TC	AA	TT	GA	TC	GG	GG	CC	TC
385	OM-AS-BC5397	CT	GG	TC	AA	TT	GA	TC	GG	GG	CC	TC
387	OM-AS-BC5416	TT	GG	TC	AA	TT	GA	CC	GG	GG	TC	CC
388	OM-AS-BC5469	TT	GG	CC	AA	TT	AA	CC	AG	GG	TC	CC
389	OM-AS-BC5471	CT	GG	TC	AA	TT	GA	TC	GG	GG	CC	TC
393	OM-AS-BC5548	TT	GG	TT	AA	TT	GA	CC	GG	GG	CC	CC
394	OM-AS-BC5583	CT	AG	TT	AA	GT	GA	TC	GG	AG	CC	CC
397	OM-AS-BC5638	TT	AG	TT	AA	GT	AA	TC	GG	AG	CC	CC
398	OM-AS-BC5646	TT	GG	CC	AA	TT	AA	CC	GG	GG	TT	CC
403	OM-AS-BC5687	TT	GG	TT	AA	TT	GG	CC	GG	GG	CC	CC
404	OM-AS-BC5702	TT	GG	CC	AA	TT	AA	CC	AA	GG	CC	CC
406	OM-AS-BC5719	TT	GG	TT	AA	TT	GG	CC	GG	GG	CC	CC
407	OM-AS-BC5734	TT	GG	CC	AA	GT	AA	CC	AG	GG	TC	CC
408	OM-AS-BC5745	CT	GG	TC	GA	TT	GA	TC	GG	GG	CC	TC
409	OM-AS-BC5749	TT	GG	TT	AA	TT	GG	CC	GG	GG	CC	CC
413	OM-AS-BC5786	TT	AG	TC	AA	GT	AA	TC	GG	AG	CC	CC
414	OM-AS-BC5794	TT	GG	TT	AA	TT	GG	CC	GG	GG	CC	CC
416	OM-AS-BC5834	CT	GG	TC	AA	TT	GA	TC	GG	GG	CC	TC
419	OM-AS-BC5855	TT	AG	TC	AA	GT	AA	TC	AG	AG	CC	CC
420	OM-AS-BC5867	CT	GG	TC	GA	TT	GA	TC	GG	GG	CC	TC
422	OM-AS-BC5870	TT	GG	CC	AA	TT	AA	CC	AA	GG	CC	CC
423	OM-AS-BC5873	CC	AG	TC	GA	GT	AA	TT	GG	AG	CC	TC
424	OM-AS-BC5874	CC	AA	TT	AA	GG	AA	TT	GG	AA	CC	CC
425	OM-AS-BC5882	TT	GG	TT	AA	TT	GG	CC	GG	GG	CC	CC
427	OM-AS-BC5892	TT	GG	CC	AA	TT	AA	CC	AG	GG	TC	CC
429	OM-AS-BC5900	TT	GG	TC	AA	TT	GA	CC	GG	GG	TC	CC
431	OM-AS-BC5909	CT	AG	TC	AA	GT	AA	TC	GG	AG	TC	CC
433	OM-AS-BC5912	TT	GG	TT	AA	TT	GA	CC	GG	GG	CC	CC
434	OM-AS-BC5935	TT	GG	TC	AA	TT	GA	CC	GG	GG	CC	CC
435	OM-AS-BC5937	TT	GG	TC	AA	TT	GG	CC	GG	GG	CC	CC
436	OM-AS-BC5938	CT	GG	CC	GA	TT	AA	TC	GG	GG	CC	TC
438	OM-AS-BC5968	CC	GG	CC	GA	TT	AA	TT	GG	GG	CC	TT
439	OM-AS-BC5969	TT	GG	CC	AA	TT	AA	CC	GG	GG	CC	CC
441	OM-AS-BC5985	TT	GG	CC	AA	TT	AA	CC	GG	GG	TC	CC
442	OM-AS-BC5987	CT	GG	CC	GA	TT	AA	TC	GG	GG	CC	TC
445	OM-AS-BC5993	TT	AG	TT	AA	GT	AA	TC	GG	AG	CC	CC
446	OM-AS-BC6001	TT	GG	TT	AA	TT	GG	CC	GG	GG	CC	CC
447	OM-AS-BC6007	TT	GG	CC	AA	TT	AA	CC	GG	GG	TT	CC
449	OM-AS-BC6015	CT	GG	TC	AA	TT		TC	GG	GG	CC	TC
450	OM-AS-BC6016	TT	GG	TT	AA	TT	GG	CC	GG	GG	CC	CC
452	OM-AS-BC6022	TT	GG	TT	AA	TT	GG	CC	GG	GG	CC	CC
453	OM-AS-BC6026	TT	GG	TT	AA	TT	GG	CC	GG	GG	CC	CC
454	OM-AS-BC6027	CT	GG	TC	GA	TT	GA	TC	GG	GG	CC	TC
456	OM-AS-BC6068	TT	GG	TC	AA	TT	GA	CC	GG	GG	TC	CC
457	OM-AS-BC6069	CT	GG	TC	AA	TT	GA	TC	GG	GG	CC	TC
458	OM-AS-BC6077	TT	GG	CC	AA	TT	AA	CC	GG	GG	TT	CC
460	OM-AS-BC6736	CC	GG	CC	GA	TT	AA	TT	GG	GG	CC	TT
462	OM-AS-BC6787	TT	AG	TT	AA	GT	GA	TC	GG	AG	CC	CC
464	OM-AS-BC6790	TT	GG	TT	AA	TT	GG	CC	GG	GG	CC	CC
465	OM-AS-BC6791	CT	GG	CC	GA	TT	AA	TC	GG	GG	TC	TC
466	OM-AS-BC6792	CT	AG	TC	AA	GT	AA	TC	GG	AG	TC	CC
467	OM-AS-BC6793	TT	GG	CC	AA	TT	AA	CC	GG	GG	TT	CC
468	OM-AS-BC6795	TT	GG	TC	AA	TT	GA	CC	AG	GG	CC	CC
469	OM-AS-BC6796	TT	GG	TC	AA	TT	GA	CC	GG	GG	CC	CC
471	OM-AS-BC6799	TT	GG	CC	AA	TT	AA	CC	GG	GG	TC	CC
472	OM-AS-BC6800	TT	GG	TT	AA	TT	GG	CC	GG	GG	CC	CC
474	OM-AS-BC6803	CT	GG	TC	GA	TT	GA	TC	GG	GG	CC	TC
475	OM-AS-BC6806	TT	GG	CC	AA	TT	AA	CC	GG	GG	TT	CC
476	OM-AS-BC6078	CT	GG	CC	AA	TT	AA	TC	GG	GG	TC	TC
477	OM-AS-BC6100	TT	GG	TC	AA	TT	GA	CC	AG	GG	CC	CC
478	OM-AS-BC6108	CT	GG	CC	GA	GT	AA	TC	AG	GG	CC	TC
479	OM-AS-BC6124	TT	GG	TC	AA	TT	AA	CC	AG	GG	CC	CC
480	OM-AS-BC6127	CT	GG	CC	AA	TT	AA	TC	AG	GG	CC	TC
481	OM-AS-BC6135	TT	AG	TC	AA	GT	AA	TC	GG	AG	CC	CC
482	OM-AS-BC6149	TT	GG	CC	AA	TT	AA	CC	AA	GG	CC	CC
483	OM-AS-BC6160	CT	GG	TC	AA	TT	GA	TC	GG	GG	CC	TC
485	OM-AS-BC6202	TT	GG	TC	AA	TT	GA	CC	GG	GG	TC	CC
487	OM-AS-BC6209	TT	GG	TC	AA	TT	GA	CC	GG	GG	CC	CC
489	OM-AS-BC6211	TT	GG	TC	AA	TT	GA	CC	GG	GG	TC	CC
490	OM-AS-BC6213	CT	AG	TC	AA	GT	AA	TT	GG	AG	CC	TC
491	OM-AS-BC6214	TT	GG	TC	AA	TT	AA	CC	AG	GG	CC	CC
492	OM-AS-BC6215	TT	AG	TC	AA	GG	AA	TC	AG	AG	CC	CC
493	OM-AS-BC6218	TT	GG	TC	AA	TT	GA	CC	GG	GG	CC	CC
494	OM-AS-BC6222	TT	GG	CC	AA	TT		CC	AG	GG	CC	CC
495	OM-AS-BC6225	CT	GG	CC	GA	TT		TC	GG	GG	CC	TC
498	OM-AS-BC6232	TT	GG	TT	AA	TT	AA	CC	GG	GG	CC	CC
499	OM-AS-BC6236	CT	GG	CC	GA	TT	AA	TC	GG	GG	CC	TC
500	OM-AS-BC6239	TT	GG	TT	AA	TT		CC	GG	GG	CC	CC
501	OM-AS-BC6240	TT	GG	CC	AA	TT		CC	AG	GG	TC	CC
502	OM-AS-BC6245	CT	GG	CC	AA	TT	AA	TC	GG	GG	CC	TC
503	OM-AS-BC6246	TT	GG	TT	AA	TT	GG	CC	GG	GG	CC	CC
504	OM-AS-BC6248	TT	GG	TT	AA	TT	GG	CC	GG	GG	CC	CC
505	OM-AS-BC6260	CT	GG	TC	GA	TT	AA	TC	GG	GG	CC	TC
506	OM-AS-BC6262	TT	AG	TT	AA	GT	AA	TC	GG	AG	CC	CC
507	OM-AS-BC6264	TT	AG	TT	AA	GT	AA	TC	GG	AG	CC	CC
508	OM-AS-BC6265	CT	AG	TT	AA	GT	GA	TC	GG	AG	CC	CC
509	OM-AS-BC6269	TT	GG	TC	AA	TT	GA	CC	GG	GG	CC	CC
510	OM-AS-BC6271	TT	GG	CC	AA	GT	AA	CC	AA	GG	CC	CC
511	OM-AS-BC6272	CT	GG	CC	GA	TT	AA	TC	GG	GG	TC	TC
512	OM-AS-BC6273	TT	GG	TT	AA	TT	GG	CC	GG	GG	CC	CC
513	OM-AS-BC6276	CC	GG	CC	GA	TT	AA	TT	GG	GG	CC	TT
514	OM-AS-BC6280	CT	GG	TC	GA	TT	GA	TC	GG	GG	CC	TC
515	OM-AS-BC6281	TT	GG	TT	AA	TT	GA	CC	GG	GG	CC	CC
516	OM-AS-BC6283	TT	GG	TT	AA	TT	GA	CC	GG	GG	CC	CC
517	OM-AS-BC6288	TT	GG	TC	AA	TT	GA	CC	GG	GG	CC	CC
519	OM-AS-BC6291	CT	GG	TC	GA	TT		TC	GG	GG	CC	TC
520	OM-AS-BC6292	TT	GG	CC	AA	TT	AA	CC	AG	GG	CC	CC
521	OM-AS-BC6294	CT	GG	TC	GA	TT	GA	TC	GG	GG	CC	TC
523	OM-AS-BC6297	TT	GG	TC	AA	TT	GA	CC	GG	GG	CC	CC
525	OM-AS-BC6304	CT	GG	TC	GA	TT	GA	TC	GG	GG	CC	TC
527	OM-AS-BC6310	CT	GG	CC	GA	TT	AA	TC	GG	GG	CC	TC
528	OM-AS-BC6313	TT	GG	CC	AA	TT	AA	CC	GG	GG	CC	CC
529	OM-AS-BC6314	CT	GG	TC	GA	TT	GA	TC	GG	GG	CC	TC
530	OM-AS-BC6316	TT	GG	TC	AA	TT	GA	CC	GG	GG	CC	CC
531	OM-AS-BC6317	TT	GG	TT	AA	TT	GG	CC	GG	GG	CC	CC
532	OM-AS-BC6319	TT	GG	CC	AA	TT	AA	CC	AG	GG	TC	CC
533	OM-AS-BC6323	CT	GG	CC	GA	TT		TC	GG	GG	TC	TC
534	OM-AS-BC6324	TT	GG	TC	AA	TT	AA	CC	GG	GG	CC	CC
536	OM-AS-BC6326	TT	AG	TC	AA	GT	AA	TC	GG	AG	CC	CC
537	OM-AS-BC6333	TT	GG	CC	AA	TT	AA	CC	AG	GG	TC	CC
538	OM-AS-BC6334	TT	GG	TC	AA	TT	GA	CC	GG	GG	CC	CC
539	OM-AS-BC6335	TT	GG	TC	AA	TT	GA	CC	GG	GG	CC	CC
541	OM-AS-BC6337	TT	GG	CC	AA	GT		CC	AG	GG	CC	CC
543	OM-AS-BC6342	CT	GG	CC	GA	TT	AA	TC	GG	GG	TC	TC
545	OM-AS-BC6345	CT	GG	CC	AA	TT	AA	TC	GG	GG	CC	TC
546	OM-AS-BC6347	CT	GG	TC	GA	TT	GA	TC	GG	GG	CC	TC
547	OM-AS-BC6348	TT	GG	TC	AA	TT	AA	CC	GG	GG	CC	CC
548	OM-AS-BC6351	CT	GG	TC	GA	TT	GA	TC	GG	GG	CC	TC
549	OM-AS-BC6352	CT	GG	CC	GA	TT	AA	TC	GG	GG	CC	TC
552	OM-AS-BC6356	TT	GG	TT	AA	TT		CC	GG	GG	CC	CC
555	OM-AS-BC6671	CT	GG	TC	GA	TT	GA	TC	GG	GG	CC	TC
558	OM-AS-BC6813	TT	GG	TT	AA	TT	GA	CC	GG	GG	CC	CC
560	OM-AS-BC6816	TT	AG	TT	AA	GT	GA	TC	GG	AG	CC	CC
561	OM-AS-BC6818	CT	GG	CC	AA	TT	AA	TC	AG	GG	CC	TC
562	OM-AS-BC6821	TT	GG	CC	AA	TT	AA	CC	GG	GG	TC	CC
564	OM-AS-BC6823	TT	GG	CC	AA	TT	AA	CC	GG	GG	TC	CC
565	OM-AS-BC6825	CT	GG	TC	AA	TT	GA	TC	GG	GG	CC	TC
566	OM-AS-BC6826	TT	GG	TC	AA	TT		CC	GG	GG	TC	CC
567	OM-AS-BC6829	CT	GG	TC	AA	TT	AA	TC	GG	GG	CC	TC
572	OM-AS-BC5007	TT	GG	TT	AA	TT	GA	CC	GG	GG	CC	CC
573	OM-AS-BC5010	CT	GG	CC	AA	TT	AA	TC	GG	GG	TC	TC
574	OM-AS-BC5014	TT	GG	TT	AA	TT	GG	CC	GG	GG	CC	CC
575	OM-AS-BC5019	TT	GG	TC	AA	TT	GA	CC	GG	GG	CC	CC
578	OM-AS-BC5041	TT	GG	CC	AA	TT	AA	CC	GG	GG	CC	CC
579	OM-AS-BC5043	TT	GG	TC	AA	GT	GA	CC	AG	GG	CC	CC
580	OM-AS-BC5044	TT	GG	CC	AA	TT	AA	CC	AG	GG	CC	CC
581	OM-AS-BC5048	CT	GG	CC	GA	TT	GA	TC	GG	GG	CC	TC
582	OM-AS-BC5054	CT	GG	CC	AA	TT		TC	AG	GG	CC	TC
583	OM-AS-BC5059	TT	GG	CC	AA	TT	AA	CC	AG	GG	CC	CC
584	OM-AS-BC5067	CT	GG	CC	GA	TT	AA	TC	GG	GG	CC	TC
585	OM-AS-BC5100	TT	GG	CC	AA	TT	AA	CC	AG	GG	CC	CC
586	OM-AS-BC5107	TT	GG	TC	AA	TT	AA	CC	GG	GG	TC	CC
587	OM-AS-BC5113	TT	GG	TT	AA	TT	GG	CC	GG	GG	CC	CC
588	OM-AS-BC5159	TT	GG	CC	AA	TT	AA	CC	AA	GG	CC	CC
589	OM-AS-BC5161	CT	GG	TC	AA	TT	GA	TC	GG	GG	CC	TC
590	OM-AS-BC5166	CT	GG	CC	GA	TT		TC	GG	GG	TC	TC
591	OM-AS-BC5174	CT	AG	TC	AA	GT	AA	TC	AG	AG	CC	CC
592	OM-AS-BC5206	CT	GG	CC	GA	TT	AA	TC	GG	GG	TC	TC
593	OM-AS-BC5237	TT	AG	TT	AA	GT	GA	TC	GG	AG	CC	CC
594	OM-AS-BC5241	CT	GG	TC	GA	TT	GA	TC	GG	GG	CC	TC
595	OM-AS-BC5323	CT	GG	CC	AA	TT	AA	TC	GG	GG	CC	TC
596	OM-AS-BC5324	CT	GG	CC	GA	TT	AA	TC	GG	GG	TC	TC
597	OM-AS-BC5330	TT	GG	TC	AA	TT	GA	CC	GG	GG	CC	CC
598	OM-AS-BC5340	CT	GG	CC	AA	TT	AA	TC	GG	GG	TC	TC
599	OM-AS-BC5345	TT	GG	TC	AA	TT	GA	CC	GG	GG	CC	CC
600	OM-AS-BC5349	TT	GG	TT	AA	TT	GG	CC	GG	GG	CC	CC
601	OM-AS-BC5409	TT	GG	CC	AA	GT	AA	CC	AA	GG	CC	CC
602	OM-AS-BC5430	TT	GG	CC	AA	TT	AA	CC	AA	GG	CC	CC
603	OM-AS-BC5431	CC	GG	CC	AA	TT	AA	TT	GG	GG	CC	TT
604	OM-AS-BC5434	TT	GG	TT	AA	TT	GG	CC	GG	GG	CC	CC
605	OM-AS-BC5435	TT	GG	CC	AA	TT	AA	CC	GG	GG	TT	CC
606	OM-AS-BC5440	CC	GG	CC	GG	TT	AA	TT	GG	GG	CC	TT
607	OM-AS-BC5458	TT	AG	TC	AA	GT	AA	TC	AG	AG	CC	CC
608	OM-AS-BC5532	CT	GG	CC	AA	TT	AA	TC	GG	GG	TC	TC
609	OM-AS-BC5569	TT	GG	TC	AA	TT		CC	GG	GG	TC	CC
613	OM-AS-BC5594	CT	GG	CC	GA	TT	AA	TC	AG	GG	CC	TC
614	OM-AS-BC5623	TT	GG	TT	AA	TT	GG	CC	GG	GG	CC	CC
615	OM-AS-BC5758	CT	GG	TC	GA	TT		TC	GG	GG	CC	TC
616	OM-AS-BC5769	TT	GG	TT	AA	TT	GG	CC	GG	GG	CC	CC
617	OM-AS-BC6361	TT	GG	TC	AA	TT	GA	CC	GG	GG	TC	CC
618	OM-AS-BC6364	CT	GG	CC	AA	GT	AA	TC	AG	GG	CC	TC
619	OM-AS-BC6368	CT	GG	TC	AA	TT	GA	TC	GG	GG	CC	TC
621	OM-AS-BC6372	TT	GG	TC	AA	TT	GA	CC	GG	GG	TC	CC
622	OM-AS-BC6373	TT	AG	TC	AA	GT	GA	TC	GG	AG	TC	CC
623	OM-AS-BC6375	CT	GG	TC	GA	TT	AA	TC	GG	GG	CC	TC
624	OM-AS-BC6376	CC	GG	CC	GA	TT	AA	TC	AG	GG	CC	TC
625	OM-AS-BC6377	CT	AG	TC	GA	GT	AA	TT	GG	AG	CC	TC
629	OM-AS-BC6385	CT	AG	TC	AA	GT	AA	TT	GG	AG	CC	TC
630	OM-AS-BC6387	TT	GG	CC	AA	TT		CC	AG	GG	CC	CC
631	OM-AS-BC6390	CT	GG	TC	GA	TT	GA	TC	GG	GG	CC	TC
632	OM-AS-BC6391	TT	GG	CC	AA		AA	CC	GG	GG	TC	CC
633	OM-AS-BC6392	CT	GG	CC	AA	TT		TC	GG	GG	CC	TC
634	OM-AS-BC6395	CT	GG	CC	AA	TT		TC	GG	GG	TC	TC
636	OM-AS-BC6398	TT	GG	CC	AA	TT	AA	CC	AG	GG	TC	CC
639	OM-AS-BC6402	CT	GG	TC	AA	TT		TC	GG	GG	CC	TC
640	OM-AS-BC6403	CT	GG	CC	GA	TT	AA	TC	AG	GG	CC	TC
641	OM-AS-BC6404	TT	AG	TC	AA	GT	AA	TC	GG	AG	TC	CC
642	OM-AS-BC6405	TT	GG	TT	AA	TT	GG	CC	GG	GG	CC	CC
644	OM-AS-BC6408	CT	GG	CC	GA	TT	AA	TC	AG	GG	CC	TC
645	OM-AS-BC6410	CT	GG	TC	GA	TT	GA	TC	GG	GG	CC	TC
646	OM-AS-BC6412	CC	GG	CC	AA	TT	AA	TT	GG	GG	CC	TT
647	OM-AS-BC6413	TT	AG	TC	AA	GT	AA	TC	GG	AG	TC	CC
648	OM-AS-BC6419	TT	GG	TC	AA	TT	GA	CC	AG	GG	CC	CC
650	OM-AS-BC6425	TT	GG	TC	AA	TT	GA	CC	AG	GG	CC	CC
652	OM-AS-BC6428	CT	GG	CC	AA	TT	AA	TC	AG	GG	CC	TC
654	OM-AS-BC6430	TT	GG	TC	AA	TT	GA	CC	AG	GG	CC	CC
656	OM-AS-BC6783	TT	AG	TC	AA	GT		TC	GG	AG	CC	CC
659	OM-AS-BC6838	TT	GG	CC	AA	TT	AA	CC	AG	GG	TC	CC
662	OM-AS-BC6849	TT	GG	TT	AA	TT		CC	GG	GG	CC	CC
663	OM-AS-BC6854	CT	GG	CC	AA	TT	AA	TC	AG	GG	CC	TC
667	OM-AS-BC5001	TT	GG	TC	AA	TT	GA	CC	AG	GG	CC	CC
668	OM-AS-BC5002	TT	GG	TC	AA	TT	GA	CC	GG	GG	CC	CC
669	OM-AS-BC5029	TT	GG	TT	AA	TT	GG	CC	GG	GG	CC	CC
670	OM-AS-BC5032	CT	GG	CC	AA	TT	AA	TC	AG	GG	CC	TC
671	OM-AS-BC5062	TT	GG	TC	AA	TT	AA	CC	GG	GG	TC	CC
672	OM-AS-BC5081	CT	AG	TC	AA	GT		TC	GG	AG	CC	CC
673	OM-AS-BC5082	CT	GG	CC	GA	TT	AA	TC	GG	GG	TC	TC
674	OM-AS-BC5090	TT	GG	TC	AA	TT	GA	CC	GG	GG	CC	CC
675	OM-AS-BC5144	TT	GG	TC	AA	TT	GA	CC	GG	GG	CC	CC
676	OM-AS-BC5149	TT	GG	TC	AA	TT	GA	CC	AG	GG	CC	CC
677	OM-AS-BC5150	CT	GG	TC	AA	TT	GA	TC	GG	GG	CC	TC
678	OM-AS-BC5157	CT	GG	CC	GA	TT	AA	TC	GG	GG	TC	TC
680	OM-AS-BC5172	TT	GG	TC	AA	TT	GA	CC	GG	GG	TC	CC
681	OM-AS-BC5187	TT	GG	TC	AA	TT	GA	CC	GG	GG	CC	CC
682	OM-AS-BC5190	CC	GG	CC	GG	TT	AA	TT	GG	GG	CC	TT
683	OM-AS-BC5212	TT	GG	TC	AA	TT	GA	CC	GG	GG	CC	CC
684	OM-AS-BC5220	TT	GG	CC	AA	TT	AA	CC	GG	GG	CC	CC
685	OM-AS-BC5228	CT	GG	CC	AA	TT	AA	TC	GG	GG	TC	TC
686	OM-AS-BC5292	CT	GG	CC	AA	TT	AA	TC	GG	GG	TC	TC
687	OM-AS-BC5293	TT	GG	TC	AA	TT	GA	CC	GG	GG	TC	CC
688	OM-AS-BC5294	TT	GG	TC	AA	TT		CC	AG	GG	CC	CC
689	OM-AS-BC5309	TT	GG	TC	AA	TT	GA	CC	AG	GG	CC	CC
690	OM-AS-BC5316	CT	GG	TC	AA	TT	GA	TC	GG	GG	CC	TC
691	OM-AS-BC5350	TT	GG	TC	AA	TT	GA	CC	AG	GG	CC	CC
692	OM-AS-BC5354	CC	GG	CC	AA	TT	AA	TT	GG	GG	CC	TT
693	OM-AS-BC5361	TT	GG	TC	AA	TT	GA	CC	GG	GG	TC	CC
694	OM-AS-BC5365	TT	GG	CC	AA	TT	AA	CC	AG	GG	CC	CC
697	OM-AS-BC5407	TT	GG	TC	AA	TT	GA	CC	GG	GG	TC	CC
698	OM-AS-BC5464	CT	GG	TC	AA	TT	GA	TC	GG	GG	CC	TC
699	OM-AS-BC5474	TT	GG	TT	AA	TT	GG	CC	GG	GG	CC	CC
700	OM-AS-BC5500	TT	GG	TC	AA	TT	GA	CC	GG	GG	CC	CC
701	OM-AS-BC5521	CC	GG	CC	GA	TT	AA	TT	GG	GG	CC	TT
702	OM-AS-BC5585	TT	GG	CC	AA	TT	AA	CC	AG	GG	CC	CC
703	OM-AS-BC5736	CT	GG	CC	AA	TT	AA	TC	GG	GG	TC	TC
705	OM-AS-BC5791	TT	GG	TC	AA	TT	GA	CC	AG	GG	CC	CC
706	OM-AS-BC5801	CT	AG	TT	AA	GT	AA	TC	GG	AG	CC	CC
707	OM-AS-BC5822	TT	GG	TT	AA	TT	GA	CC	GG	GG	CC	CC
708	OM-AS-BC5825	CC	GG	CC	GA	TT	AA	TT	GG	GG	CC	TT
709	OM-AS-BC5838	TT	GG	TC	AA	TT	GA	CC	GG	GG	CC	CC
710	OM-AS-BC5839	CT	GG	TC	AA	TT	GA	TC	GG	GG	CC	TC
711	OM-AS-BC5842	TT	GG	CC	AA	TT	AA	CC	AG	GG	TC	CC
712	OM-AS-BC5890	TT	GG	TT	AA	TT	GG	CC	GG	GG	CC	CC
713	OM-AS-BC5899	CT	GG	TC	AA	TT	GA	TC	GG	GG	CC	TC
714	OM-AS-BC5904	CT	GG	TC	GA	TT	GA	TC	GG	GG	CC	TC
716	OM-AS-BC5943	TT	GG	TC	AA	TT	GA	CC	GG	GG	TC	CC
717	OM-AS-BC5949	TT	GG	TC	AA	TT		CC	AG	GG	CC	CC
720	OM-AS-BC5995	TT	GG	CC	AA	TT	AA	CC	GG	GG	TT	CC
721	OM-AS-BC5999	TT	AG	TT	AA	GT	GA	TC	GG	AG	CC	CC
722	OM-AS-BC6002	TT	GG	TC	AA	TT	GA	CC	GG	GG	TC	CC
723	OM-AS-BC6003	TT	GG	CC	AA	TT	AA	CC	GG	GG	TC	CC
725	OM-AS-BC6011	CT	GG	CC	AA	TT	AA	TC	AG	GG	CC	TC
726	OM-AS-BC6024	TT	GG	TC	AA	TT	GA	CC	GG	GG	TC	CC
729	OM-AS-BC6035	CT	GG	CC	GA	TT	AA	TC	AG	GG	CC	TC
730	OM-AS-BC6043	TT	GG	TT	AA	TT	GA	CC	GG	GG	CC	CC
732	OM-AS-BC6050	CT	GG	TC	AA	TT	GA	TC	GG	GG	CC	TC
733	OM-AS-BC6061	TT	AG	TC	AA	GT		TC	GG	AG	TC	CC
734	OM-AS-BC6066	CT	GG	TC	AA	TT	GA	TC	GG	GG	CC	TC
735	OM-AS-BC6075	TT	GG	TC	AA	TT	GA	CC	AG	GG	CC	CC
736	OM-AS-BC6080	CT	GG	TC	GA	TT	GA	TC	GG	GG	CC	TC
737	OM-AS-BC6101	CT	GG	CC	AA	TT	AA	TC	GG	GG	TC	TC
738	OM-AS-BC6106	TT	GG	TC	AA	TT	GA	CC	GG	GG	TC	CC
739	OM-AS-BC6107	TT	GG	TC	AA	TT	GA	CC	GG	GG	CC	CC
740	OM-AS-BC6118	TT	GG	TC	AA	TT	GA	CC	GG	GG	CC	CC
741	OM-AS-BC6134	TT	GG	TT	AA	TT	GA	CC	GG	GG	CC	CC
742	OM-AS-BC6136	CT	GG	CC	AA	TT	AA	TC	AG	GG	CC	TC
743	OM-AS-BC6138	TT	GG	TC	AA	GT	GA	CC	AG	GG	CC	CC
745	OM-AS-BC6159	TT	GG	CC	AA	TT		CC	AG	GG	CC	CC
746	OM-AS-BC6166	TT	GG	CC	AA	TT	AA	CC	AG	GG	TC	CC
747	OM-AS-BC6179	TT	GG	CC	AA	TT	AA	CC	GG	GG	CC	CC
748	OM-AS-BC6191	CT	AG	TT	AA	GT	AA	TC	GG	AG	CC	CC
749	OM-AS-BC6217	CT	GG	TC	GA	TT	GA	TC	GG	GG	CC	TC
750	OM-AS-BC6231	TT	GG	CC	AA	TT	AA	CC	GG	GG	CC	CC
752	OM-AS-BC6242	CT	GG	CC	AA	TT	AA	TC	GG	GG	TC	TC
753	OM-AS-BC6249	CT	GG	TC	GA	TT	GA	TC	GG	GG	CC	TC
754	OM-AS-BC6256	TT	GG	CC	AA	TT	AA	CC	GG	GG	CC	CC
755	OM-AS-BC6257	TT	GG	TC	AA	TT	GA	CC	GG	GG	CC	CC
757	OM-AS-BC6263	CT	GG	TC	GA	TT	GA	TC	GG	GG	CC	TC
758	OM-AS-BC6267	CT	GG	TC	AA	TT	AA	TC	GG	GG	CC	TC
760	OM-AS-BC6286	TT	GG	TC	AA	TT	GA	CC	GG	GG	TC	CC
761	OM-AS-BC6293	CC	GG	CC	GA	TT	AA	TT	GG	GG	CC	TT
762	OM-AS-BC6320	CT	GG	CC	AA	TT	AA	TC	GG	GG	CC	TC
763	OM-AS-BC5069	TT	GG	TT	AA	TT	GG	CC	GG	GG	CC	CC
764	OM-AS-BC5095	CT	AG	TC	AA	GT	AA	TT	GG	AG	CC	TC
765	OM-AS-BC5096	TT	GG	CC	AA	TT	AA	CC	AG	GG	CC	CC
766	OM-AS-BC5128	TT	GG	TC	AA	TT	GA	CC	GG	GG	TC	CC
767	OM-AS-BC5158	TT	GG	CC	AA	TT	AA	CC	AG	GG	CC	CC
768	OM-AS-BC5208	TT	GG	TC	AA	TT	GA	CC	GG	GG	TC	CC
769	OM-AS-BC5210	CT	GG	TC	GA	TT		TC	GG		CC	TC
770	OM-AS-BC5211	CT	GG	CC	GA	TT	AA	TC	GG	GG	CC	TC
771	OM-AS-BC5290	TT	GG	TC	AA	TT	AA	CC	GG	GG	TC	CC
772	OM-AS-BC5296	CT	AG	TC	AA	GT	AA	TC	AG	AG	CC	CC
773	OM-AS-BC5355	TT	GG	TC	AA	TT	GA	CC	GG	GG	CC	CC
774	OM-AS-BC5364	CT		TC	GA	TT	GA	TC	GG		CC	TC
775	OM-AS-BC5372	CT	GG	CC	GA	TT	AA	TC	GG	GG	CC	TC
776	OM-AS-BC5408	TT	GG	TC	AA	GT	AA	CC	AG	GG	CC	CC
777	OM-AS-BC5449	TT	GG	CC	AA	TT	AA	CC	GG	GG	CC	CC
778	OM-AS-BC5451	TT	GG	CC	AA	TT	AA	CC	AG	GG	TC	CC
779	OM-AS-BC5472	TT	GG	TT	AA	TT	GG	CC	GG	GG	CC	CC
780	OM-AS-BC5506	CT	GG	CC	GA	TT	AA	TC	GG	GG	TC	TC
781	OM-AS-BC5545	TT	GG	TT	AA	TT	GG	CC	GG	GG	CC	CC
782	OM-AS-BC5560	TT	GG	CC	AA	TT	AA	CC	GG	GG	TC	CC
783	OM-AS-BC5567	TT	GG	CC	AA	TT	AA	CC	GG	GG	TC	CC
784	OM-AS-BC5670	TT	GG	TT	AA	TT	GA	CC	GG	GG	CC	CC
785	OM-AS-BC5730	TT	GG	CC	AA	TT	AA	CC	GG	GG	TC	CC
786	OM-AS-BC5740	CC	GG	CC	GG	TT	AA	TT	GG	GG	CC	TT
787	OM-AS-BC5841	TT	GG	TC	AA	TT	GA	CC	GG	GG	CC	CC
788	OM-AS-BC5862	TT	GG	CC	AA	TT	AA	CC	AG	GG	TC	CC
789	OM-AS-BC5863	CT	GG	TC	AA	TT	GA	TC	GG	GG	CC	TC
790	OM-AS-BC5884	CT	GG	CC	AA	TT	AA	TC	AG	GG	CC	TC
791	OM-AS-BC5913	CT	AG	TC	AA	GT	AA	TT	GG	AG	CC	TC
792	OM-AS-BC5914	CT	GG	CC	AA	TT	AA	TC	AG	GG	CC	TC
793	OM-AS-BC5918	TT	GG	TT	AA	TT	GA	CC	GG	GG	CC	CC
794	OM-AS-BC5951	CT	GG	CC	AA	TT	AA	CC	GG	GG	TC	CC
795	OM-AS-BC5955	CT	GG	CC	GA	TT	AA	TC	GG	GG	TC	TC
796	OM-AS-BC5960	TT	AG	TC	AA	GT	AA	TC	GG	AG	CC	CC
797	OM-AS-BC5965	TT	GG	TC	AA	TT	GA	CC	GG	GG	CC	CC
798	OM-AS-BC6168	TT	GG	CC	AA	TT	AA	CC	GG	GG	TC	CC
799	OM-AS-BC6181	CT	AG	TC	AA	GT	AA	TC	GG	AG	CC	CC
801	OM-AS-BC6433	TT	GG	CC	AA	TT	AA	CC	AG	GG	CC	CC
803	OM-AS-BC6436	CT	GG	TC	GA	TT	GA	TC	GG	GG	CC	TC
805	OM-AS-BC6438	CT	GG	CC	AA	TT	AA	TC	GG	GG	TC	TC
807	OM-AS-BC6440	TT	AG	TC	AA	GT	AA	TC	GG	AG	CC	CC
808	OM-AS-BC6441	CT	GG	CC	AA	TT	AA	TC	GG	GG	CC	TC
809	OM-AS-BC6442	TT	AG	TC	AA	GT	AA	TC	GG	AG	TC	CC
810	OM-AS-BC6443	CT	GG	TC	GA	TT	GA	TC	GG	GG	CC	TC
813	OM-AS-BC6448	TT	GG	CC	AA	TT	AA	CC	GG	GG	CC	CC
820	OM-AS-BC6459	CT	GG	CC	GA	TT	AA	TC	GG	GG	TC	TC
821	OM-AS-BC6461	TT	GG	TC	AA	TT	AA	CC	GG	GG	CC	CC
823	OM-AS-BC6463	TT	GG	CC	AA	TT	AA	CC	GG	GG	TC	CC
824	OM-AS-BC6464	TT	GG	TC	AA	GT	AA	CC	AG	GG	CC	CC
825	OM-AS-BC6465	TT	AG	TT	AA	GT	GA	TC	GG	AG	CC	CC
827	OM-AS-BC6467	TT	GG	TC	AA	TT	GA	CC	GG	GG	TC	CC
829	OM-AS-BC6469	TT	GG	TC	AA	TT	GA	CC	GG	GG	CC	CC
832	OM-AS-BC6472	CT	GG	CC	AA	TT	AA	TC	AG	GG	CC	TC
833	OM-AS-BC6473	TT	AG	TC	AA	GT	AA	TC	AG	AG	CC	CC
834	OM-AS-BC6474	TT	GG	CC	AA	TT	GA	CC	AG	GG	CC	CC
835	OM-AS-BC6475	TT	GG	TC	AA	TT	GA	CC	AG	GG	CC	CC
859	OM-AS-BC5053	CT	GG	CC	AA	TT	AA	TC	AG	GG	CC	TC
860	OM-AS-BC5205	CT	GG	TC	AA	TT	GA	TC	GG	GG	CC	TC
861	OM-AS-BC5310	CT	GG	CC	AA	TT	AA	TC	GG	GG	TC	TC
862	OM-AS-BC5325	TT	GG	TC	AA	TT	GA	CC	GG	GG	TC	CC
863	OM-AS-BC5329	CC	GG	CC	AA	TT	AA	TT	GG	GG	CC	TT
864	OM-AS-BC5342	TT	GG	TC	AA	TT	GA	CC	GG	GG	TC	CC
865	OM-AS-BC5388	TT	GG	TT	AA	TT	GA	CC	GG	GG	CC	CC
867	OM-AS-BC5509	TT	AG	TT	AA	GT	AA	TC	GG	AG	CC	CC
868	OM-AS-BC5526	CC	GG	CC	GA	TT	AA	TT	GG	GG	CC	TT
869	OM-AS-BC5564	TT	GG	TC	AA	TT	GA	CC	AG	GG	CC	CC
870	OM-AS-BC5625	TT	GG	TC	AA	TT	GA	CC	GG	GG	TC	CC
871	OM-AS-BC5760	TT	GG	CC	AA	TT	AA	CC	AG	GG	CC	CC
872	OM-AS-BC5800	TT	GG	TC	AA	TT	AA	CC	GG	GG	TC	CC
873	OM-AS-BC5854	CT	GG	CC	AA	TT	AA	TC	GG	GG	CC	TC
874	OM-AS-BC6480	CT	GG	TC	GA	TT	GA	TC	GG	GG	CC	TC
876	OM-AS-BC6482	CT	GG	TC	AA	TT	GA	TC	GG	GG	CC	TC
879	OM-AS-BC6485	TT	GG	TC	AA	TT	GA	CC	GG	GG	CC	CC
880	OM-AS-BC6487	TT	GG	CC	AA	TT	AA	CC	GG	GG	TT	CC
881	OM-AS-BC6489	TT	GG	CC	AA	TT	GA	CC	GG	GG	TT	CC
887	OM-AS-BC6495	TT	GG	TT	AA	TT	GG	CC	GG	GG	CC	CC
891	OM-AS-BC6499	TT	GG	TC	AA	TT	GA	CC	GG	GG	CC	CC
893	OM-AS-BC6501	TT	GG	CC	AA	TT	AA	CC	AA	GG	CC	CC
895	OM-AS-BC6503	TT	GG	TC	AA	TT	GA	CC	AG	GG	CC	CC
896	OM-AS-BC6504	TT	GG	TC	AA	TT	GA	CC	GG	GG	CC	CC
898	OM-AS-BC6506	CT	GG	CC	GA	TT	AA	TC	AG	GG	CC	TC
900	OM-AS-BC6508	TT	GG	TT	AA	TT	GG	CC	GG	GG	CC	CC
911	OM-AS-BC6519	TT	AG	TC	AA	GT	AA	TC	GG	AG	TC	CC
913	OM-AS-BC6521	TT	AG	TC	AA	GT	AA	TC	AG	AG	CC	CC
914	OM-AS-BC6522	CT	GG	CC	GA	TT	AA	TC	GG	GG	CC	TC
916	OM-AS-BC6524	TT	GG	CC	AA	TT	AA	CC	GG	GG	TT	CC
917	OM-AS-BC6525	TT	GG	TC	AA	TT	GA	CC	GG	GG	TC	CC
954	OM-AS-BC0005	TT	GG	TC	AA	TT	AA	CC	GG	GG	TC	CC
955	OM-AS-BC0016	TT	GG	TC	AA	TT	GA	CC	GG	GG	CC	CC
956	OM-AS-BC0041	CT	GG	TC	AA	TT	AA	TC	GG	GG	CC	TC
957	OM-AS-BC0043	CT	GG	CC	GA	TT	AA	TC	GG	GG	CC	TC
958	OM-AS-BC0080	TT	GG	TC	AA	TT	GA	CC	GG	GG	CC	CC
959	OM-AS-BC0085	TT	GG	TC	AA	TT	AA	CC	AG	GG	CC	CC
960	OM-AS-BC0095	TT	GG	TC	AA		GA	CC	GG	GG	CC	CC
961	OM-AS-BC5064	TT	GG	CC	AA	TT	AA	CC	GG	GG	TC	CC
962	OM-AS-BC5137	CC	GG	CC	GG	TT	AA	TT	GG	GG	CC	TT
963	OM-AS-BC5312	TT	GG	TC	AA	TT	GA	CC	AG	GG	CC	CC
964	OM-AS-BC5398	CC	GG	CC	GA	TT	AA	TT	GG	GG	CC	TT
965	OM-AS-BC5437	TT	GG	TC	AA	TT	GA	CC	GG	GG	TC	CC
966	OM-AS-BC5518	TT	AG	TT	AA	GT	AA	TC	GG	AG	CC	CC
967	OM-AS-BC5551	TT	GG	TT	AA	TT	GA	CC	GG	GG	CC	CC
968	OM-AS-BC5672	TT	GG	TT	AA	TT	GA	CC	GG	GG	CC	CC
969	OM-AS-BC5771	CT	GG	CC	GA	TT	AA	TC	GG	GG	TC	TC
970	OM-AS-BC5860	TT	GG	TC	AA	TT	GA	CC	AG	GG	CC	CC
976	OM-AS-BC6534	TT	GG	TC	AA	TT	AA	CC	GG	GG	TC	CC
979	OM-AS-BC6538	TT	AA	TT	AA	GG	AA	TT	GG	AA	CC	CC
980	OM-AS-BC6539	TT	GG	TC	AA	TT	GA	CC	GG	GG	CC	CC
981	OM-AS-BC6540	CC	AG	TC	GA	GT	AA	TT	GG	AG	CC	TC
982	OM-AS-BC6541	CT	GG	CC	GA		AA	TC	GG	GG	CC	TC
983	OM-AS-BC6542	CT	AG	TT	AA	GT	GA	TC	GG	AG	CC	CC
984	OM-AS-BC6543	TT	GG	TT	AA	TT	GG	CC	GG	GG	CC	CC
987	OM-AS-BC6546	TT	AG	TT	AA	GT	GA	TC	GG	AG	CC	CC
988	OM-AS-BC6547	TT	GG	TC	AA	TT	GA	CC	AG	GG	CC	CC
990	OM-AS-BC6550	TT	GG	CC	AA	TT	AA	CC	GG	GG	CC	CC
991	OM-AS-BC6563	TT	AG	TC	AA	GT	AA	TC	GG	AG	TC	CC
995	OM-AS-BC6584	TT	GG	TC	AA	TT	GA	CC	GG	GG	CC	CC
996	OM-AS-BC6586	TT	GG	TC	AA	TT	AA	CC	GG	GG	TC	CC
998	OM-AS-BC6594	TT	GG	TC	AA	TT	GA	CC	AG	GG	CC	CC
999	OM-AS-BC6595	TT	GG	TC	AA	TT	GA	CC	GG	GG	TC	CC
1000	OM-AS-BC6596	TT	GG	CC	AA	TT	AA	CC	GG	GG	TT	CC
1001	OM-AS-BC6598	CT	GG	CC	AA	TT	AA	TC	GG	GG	TC	TC
1002	OM-AS-BC6601	CT	GG	TC	GA	TT	AA	TC	GG	GG	CC	TC
1003	OM-AS-BC6602	TT	GG	CC	AA	TT	AA	CC	GG	GG	TC	CC
1005	OM-AS-BC6605	TT	GG	CC	AA	TT	AA	CC	GG	GG	CC	CC
1010	OM-AS-BC6612	TT	GG	TC	AA	TT	GA	CC	AG	GG	CC	CC
1012	OM-AS-BC6622	TT	GG	TT	AA	TT	AA	CC	GG	GG	CC	CC
1017	OM-AS-BC6631	CT	GG	CC	GA	TT	AA	TC	GG	GG	TC	TC
1050	OM-AS-BC0096	TT	GG	TC	AA	TT	GA	CC	AG	GG	CC	CC
1052	OM-AS-BC0107	CT	AG	TC	AA	GT	AA	TC	GG	AG	TC	CC
1053	OM-AS-BC0108	TT	GG	TT	AA	TT	GA	CC	GG	GG	CC	CC
1054	OM-AS-BC0111	CT	GG	TC	GA	TT	AA	TC	GG	GG	CC	TC
1055	OM-AS-BC0112	CT	GG	TC	GA	TT	GA	TC	GG	GG	CC	TC
1056	OM-AS-BC0127	TT	GG	TC	AA	TT	GA	CC	GG	GG	CC	CC
1057	OM-AS-BC0136	TT	GG	CC	AA	TT	AA	CC	AA	GG	CC	CC
1058	OM-AS-BC0286	TT	GG	TT	AA	TT	GA	CC	GG	GG	CC	CC
1060	OM-AS-BC0299	CT	GG	CC	GA	TT	AA	TC	GG	GG	TC	TC
1062	OM-AS-BC5676	CT	GG	TC	GA	TT	AA	TC	GG	GG	CC	TC
1063	OM-AS-BC5823	TT	GG	TC	AA	TT	GA	CC	GG	GG	CC	CC
1064	OM-AS-BC6057	CT	GG	CC	AA	TT	AA	TC	GG	GG	TC	TC
1065	OM-AS-BC6635	TT	GG	TT	AA	TT	GG	CC	GG	GG	CC	CC
1066	OM-AS-BC6637	TT	AG	TT	AA	GT	AA	TC	GG	AG	CC	CC
1067	OM-AS-BC6646	CT	GG	CC	GA	TT	AA	TC	GG	GG	CC	TC
1070	OM-AS-BC6653	TT	GG	TC	AA	TT	GA	CC	GG	GG	CC	CC
1071	OM-AS-BC6658	CT	AG	TC	AA	GT	AA	TC	GG	AG	CC	CC
1073	OM-AS-BC6660	TT	GG	TT	AA	TT	GG	CC	GG	GG	CC	CC
1075	OM-AS-BC6663	CT	GG	CC	GA	TT	AA	TC	GG	GG	TC	TC
1076	OM-AS-BC6665	TT	GG	TT	AA	TT	GG	CC	GG	GG	CC	CC
1078	OM-AS-BC6670	TT	GG	TC	AA	TT	GA	CC	GG	GG	CC	CC
1079	OM-AS-BC6672	TT	GG	TC	AA	TT	GA	CC	GG	GG	CC	CC
1080	OM-AS-BC6674	TT	GG	TC	AA	TT	AA	CC	AG	GG	CC	CC
1085	OM-AS-BC6685	TT	GG	CC	AA	TT	AA	CC	AG	GG	CC	CC
1086	OM-AS-BC6686	TT	GG	CC	AA	TT	AA	CC	GG	GG	TC	CC
1089	OM-AS-BC6692	CT	GG	TC	GA	TT	GA	TC	GG	GG	CC	TC
1090	OM-AS-BC6695	CT	GG	CC	GA	TT	AA	TC	GG	GG	CC	TC
1091	OM-AS-BC6698	TT	GG	TC	AA	TT	GA	CC	GG	GG	CC	CC
1098	OM-AS-BC6738	TT	GG	CC	AA	TT	AA	CC	GG	GG	CC	CC
1100	OM-AS-BC6760	CT	AG	TC	AA	GT	AA	TC	GG	AG	CC	CC
1101	OM-AS-BC6763	TT	GG	TC	AA	TT	GA	CC	GG	GG	TC	CC
1102	OM-AS-BC6767	TT	GG	CC	AA	TT	AA	CC	GG	GG	TT	CC
1104	OM-AS-BC6775	TT	GG	CC	AA	TT	AA	CC	AG	GG	TC	CC
1105	OM-AS-BC6776	CT	GG	CC	GA	TT	AA	TC	GG	GG	CC	TC
1106	OM-AS-BC6779	TT	GG	TC	AA	TT	GA	CC	AG	GG	CC	CC
1108	OM-AS-BC6805	TT	GG	TC	AA	TT	AA	CC	AG	GG	CC	CC
1111	OM-AS-BC6811	TT	GG	TC	AA	TT	GA	CC	AG	GG	CC	CC
1112	OM-AS-BC6812	TT	AG	TC	AA	GT	AA	TC	GG	AG	CC	CC
1115	OM-AS-BC6820	TT	AG	TC	AA	GT	AA	TC	GG	AG	CC	CC
1116	OM-AS-BC6824	TT	GG	TC	AA	GT	GA	CC	AG	GG	CC	CC
1117	OM-AS-BC6976	CT	GG	TC	GA	TT	GA	TC	GG	GG	CC	TC
1151	OM-AS-BC0178	CT	GG	TC	GA	TT	GA	TC	GG	GG	CC	TC
1152	OM-AS-BC0326	TT	GG	TT	AA	TT	GG	CC	GG	GG	CC	CC
1154	OM-AS-BC0328	CT	GG	CC	GA	TT	AA	TC	GG	GG	TC	TC
1155	OM-AS-BC0378	TT	GG	TC	AA	TT	GA	CC	GG	GG	CC	CC
1156	OM-AS-BC5333	CT	AG	TC	AA	GT	AA	TC	GG	AG	CC	CC
1157	OM-AS-BC5343	TT	GG	CC	AA	TT	AA	CC	AG	GG	TC	CC
1158	OM-AS-BC5358	TT	GG	TC	AA	TT	GA	CC	AG	GG	CC	CC
1159	OM-AS-BC5368	TT	AG	TC	AA	GT	AA	TC	GG	AG	TC	CC
1160	OM-AS-BC5382	CC	AG	TC	AA	GT	AA	TC	AG	AG	CC	CC
1161	OM-AS-BC5389	CC	GG	CC	GA	TT	AA	TT	GG	GG	CC	TT
1162	OM-AS-BC5441	TT	AG	TC	AA	GT	AA	TC	GG	AG	TC	CC
1163	OM-AS-BC5465	CT	GG	TC	GA	TT	GA	TC	GG	GG	CC	TC
1164	OM-AS-BC5486	TT	GG	TC	AA	TT	GA	CC	GG	GG	CC	CC
1165	OM-AS-BC5491	TT	GG	TC	AA	TT	GA	CC	GG	GG	TC	CC
1166	OM-AS-BC5498	CT	GG	CC	AA	TT	AA	TC	GG	GG	CC	TC
1169	OM-AS-BC5529	CC	GG	CC	GA	TT	AA	TT	GG	GG	CC	TT
1170	OM-AS-BC5592	TT	GG	TC	AA	GT	AA	CC	AG	GG	CC	CC
1171	OM-AS-BC5599	TT	GG	TT	AA	TT	GA	CC	GG	GG	CC	CC
1172	OM-AS-BC5605	CT	GG	CC	GA	TT	AA	TC	GG	GG	CC	TC
1173	OM-AS-BC5616	TT	GG	TC	AA	TT	GA	CC	GG	GG	CC	CC
1178	OM-AS-BC5661	TT	GG	TC	AA	TT	GA	CC	AG	GG	CC	CC
1180	OM-AS-BC5686	CT	GG	CC	GA	TT	AA	TC	GG	GG	CC	TC
1181	OM-AS-BC5692	TT	GG	TC	AA	TT	GA	CC	GG	GG	CC	CC
1183	OM-AS-BC5722	TT	GG	CC	AA	GT	AA	CC	AG	GG	TC	CC
1186	OM-AS-BC5728	TT	GG	TC	AA	TT	GA	CC	GG	GG	CC	CC
1187	OM-AS-BC5731	TT	GG	TC	AA	TT	GG	CC	GG	GG	TC	CC
1190	OM-AS-BC5761	CT	GG	CC	GA	TT	AA	TC	GG	GG	CC	TC
1191	OM-AS-BC5788	TT	GG	TC	AA	TT	GA	CC	GG	GG	TC	CC
1193	OM-AS-BC5814	CT	AG	TC	AA	GT	AA	TC	GG	AG	TC	CC
1197	OM-AS-BC5837	TT	GG	TC	AA	TT	GA	CC	GG	GG	TC	CC
1201	OM-AS-BC6831	TT	GG	CC	AA	TT	AA	CC	AG	GG	CC	CC
1202	OM-AS-BC6841	CT	GG	TC	GA	GT	GA	TC	GG	GG	CC	TC
1203	OM-AS-BC6851	TT	GG	TT	AA	TT	GG	CC	GG	GG	CC	CC
1204	OM-AS-BC6864	TT	GG	TC	AA	GT	AA	CC	AG	GG	CC	CC
1210	OM-AS-BC6914	TT	GG	CC	AA	TT	AA	CC	AG	GG	TC	CC
1211	OM-AS-BC6915	TT	GG	TC	AA	TT	GA	CC	GG	GG	CC	CC
1212	OM-AS-BC6916	TT	GG	TC	AA	TT	GA	CC	GG	GG	CC	CC
1214	OM-AS-BC6928	CT	GG	CC	GA	TT	AA	TC	AG	GG	CC	TC
1215	OM-AS-BC6934	TT	AG	TC	AA	GT	AA	TC	GG	AG	TC	CC
1218	OM-AS-BC6941	TT	GG	TT	AA	TT	GG	CC	GG	GG	CC	CC
1221	OM-AS-BC6947	CT	GG	CC	GA	TT	AA	TC	GG	GG	TC	TC
1223	OM-AS-BC6965	TT	GG	TT	AA	TT	GG	CC	GG	GG	CC	CC
1224	OM-AS-BC6972	TT	GG	CC	AA	TT	AA	CC	AG	GG	TC	CC
1225	OM-AS-BC6974	TT	AG	TC	AA	GT	AA	TC	AG	AG	CC	CC
1227	OM-AS-BC6999	CT	AG	TT	AA	GT	GA	TC	GG	AG	CC	CC
1228	OM-AS-BC7006	CC	GG	CC	AA	TT	AA	TT	GG	GG	CC	TT
1229	OM-AS-BC7013	TT	GG	CC	AA	TT	AA	CC	GG	GG	TT	CC
1231	OM-AS-BC7185	TT	GG	TC	AA	TT	GA	CC	GG	GG	TC	CC
1232	OM-AS-BC7186	TT	GG	TC	AA	TT	GA	CC	GG	GG	TC	CC
1234	OM-AS-BC7198	TT	GG	CC	AA	TT	AA	CC	AG	GG	CC	CC
1235	OM-AS-BC7200	TT	AG	TC	AA	GT	AA	TC	GG	AG	CC	CC
1236	OM-AS-BC7202	CT	AG	TC	GA	GT	AA	TT	GG	AG	CC	TC
1238	OM-AS-BC7209	TT	GG	TC	AA	TT	GA	CC	GG	GG	TC	CC
1239	OM-AS-BC7210	TT	GG	CC	AA	TT	AA	CC	GG	GG	CC	CC
1243	OM-AS-BC0458	TT	GG	TC	AA	TT	GA	CC	AG	GG	CC	CC
1244	OM-AS-BC0459	CT	GG	TC	AA	TT	GA	TC	GG	GG	CC	TC
1245	OM-AS-BC5006	CT	GG	CC	GA	TT	AA	TC	GG	GG	TC	TC
1246	OM-AS-BC5015	TT	GG	TC	AA	TT	GA	CC	GG	GG	CC	CC
1247	OM-AS-BC5030	CC	GG	CC	GG		AA	TT	GG	GG	CC	TT
1248	OM-AS-BC5033	CT	GG	CC	GA	TT	AA	TC	GG	GG	TC	TC
1249	OM-AS-BC5045	CT	GG	TC	AA	TT	GA	TC	GG	GG	CC	TC
1251	OM-AS-BC5057	CT	AG	TC	AA	GT	AA	TC	AG	AG	CC	CC
1252	OM-AS-BC5091	CT	GG	CC	GA	GT	AA	TC	AG	GG	CC	TC
1253	OM-AS-BC5092	TT	GG	CC	AA	TT	AA	CC	GG	GG	TC	CC
1255	OM-AS-BC5126	CT	GG	CC	AA	GT	AA	TC	AG	GG	CC	TC
1256	OM-AS-BC5148	CT	GG	TC	GA	TT	AA	TC	GG	GG	CC	TC
1257	OM-AS-BC5152	TT	GG	TT	AA	TT	GA	CC	GG	GG	CC	CC
1258	OM-AS-BC5154	TT	GG	CC	AA	TT	AA	CC	GG	GG	CC	CC
1259	OM-AS-BC5167	TT	GG	TC	AA	TT	AA	CC	GG	GG	TC	CC
1260	OM-AS-BC5173	TT	GG	CC	AA		AA	CC	GG	GG	TC	CC
1261	OM-AS-BC5188	TT	GG	TC	AA	TT	GA	CC	GG	GG	TC	CC
1262	OM-AS-BC5202	TT	GG	CC	AA	TT	AA	CC	GG	GG	TC	CC
1263	OM-AS-BC5213	TT	AG	TC	AA	GT	AA	TC	GG	AG	TC	CC
1265	OM-AS-BC5250	TT	GG	TC	AA	TT	GA	CC	GG	GG	CC	CC
1266	OM-AS-BC5254	CT	GG	CC	GA	TT	AA	TC	GG	GG	TC	TC
1267	OM-AS-BC5270	TT	GG	TC	AA	TT	AA	CC	GG	GG	CC	CC
1268	OM-AS-BC5327	TT	GG	CC	AA	TT	AA	CC	AA	GG	CC	CC
1270	OM-AS-BC5424	TT	GG	CC	AA	TT	AA	CC	AA	GG	CC	CC
1271	OM-AS-BC5450	CT	GG	CC	GA	TT	AA	TC	AG	GG	CC	TC
1272	OM-AS-BC5496	CT	GG	TC	GA	TT	GA	TC	GG	GG	CC	TC
1274	OM-AS-BC5606	TT	GG	TC	AA	TT	GA	CC	GG	GG	TC	CC
1276	OM-AS-BC5669	CC	GG	CC	GG	TT	AA	TT	GG	GG	CC	TT
1277	OM-AS-BC5695	TT	GG	TC	AA	TT	AA	CC	GG	GG	CC	CC
1278	OM-AS-BC5706	TT	GG	TC	AA	TT	GA	CC	GG	GG	CC	CC
1279	OM-AS-BC5738	TT	GG	CC	AA	TT	AA	CC	AG	GG	TC	CC
1281	OM-AS-BC5810	TT	GG	TC	AA	TT	GA	CC	AG	GG	CC	CC
1282	OM-AS-BC5811	TT	GG	TT	AA	TT	GG	CC	GG	GG	CC	CC
1283	OM-AS-BC5815	CT	GG	TC	GA	TT	GA	TC	GG	GG	CC	TC
1284	OM-AS-BC5875	TT	GG	TC	AA	TT	GA	CC	GG	GG	CC	CC
1286	OM-AS-BC5885	TT	GG	TC	AA	TT	AA	CC	AG	GG	CC	CC
1290	OM-AS-BC5953	CT	GG	TC	GA	TT	GA	TC	GG	GG	CC	TC
1291	OM-AS-BC5966	TT	GG	CC	AA	TT	AA	CC	GG	GG	TC	CC
1292	OM-AS-BC5973	CT	GG	TC	AA	TT	GA	TC	GG	GG	CC	TC
1293	OM-AS-BC5986	TT	GG	TC	AA	TT	GA	CC	AG	GG	CC	CC
1294	OM-AS-BC6053	TT	GG	TC	AA	TT	AA	CC	GG	GG	TC	CC
1295	OM-AS-BC6076	TT	GG	CC	AA	TT	AA	CC	GG	GG	TT	CC
1296	OM-AS-BC6104	TT	GG	CC	AA	TT	AA	CC	AG	GG	CC	CC
1297	OM-AS-BC6165	TT	GG	TT	AA	TT	GA	CC	GG	GG	CC	CC
1298	OM-AS-BC6173	CT	GG	CC	GA		AA	TC	GG	GG	TC	TC
1299	OM-AS-BC6199	CT	GG	CC	AA	TT	AA	TC	GG	GG	CC	TC
1300	OM-AS-BC6234	TT	GG	TC	AA	TT	GA	CC	GG	GG	TC	CC
1301	OM-AS-BC6255	CT	AG	TC	AA	GT	AA	TT	GG	AG	CC	TC
1303	OM-AS-BC6312	CT	AG	TC	GA	GG	AA	TT	GG	AG	CC	TC
1305	OM-AS-BC6640	TT	GG	TC	AA	TT	GA	CC	GG	GG	CC	CC
1306	OM-AS-BC6650	TT	GG	TC	AA	TT	GA	CC	GG	GG	TC	CC
1307	OM-AS-BC6651	TT	GG	CC	AA		AA	CC	AG	GG	TC	CC
1309	OM-AS-BC6704	TT	GG	CC	AA	TT	AA	CC	GG	GG	TC	CC
1310	OM-AS-BC6730	TT	GG	TC	AA	TT	GA	CC	GG	GG	CC	CC
1311	OM-AS-BC6735	CT	GG	CC	GA	TT	AA	TC	AG	GG	CC	TC
1314	OM-AS-BC6770	TT	GG	TT	AA	TT	GG	CC	GG	GG	CC	CC
1315	OM-AS-BC6778	TT	GG	CC	AA	TT	AA	CC	GG	GG	TC	CC
1316	OM-AS-BC6801	TT	GG	TT	AA	TT	GG	CC	GG	GG	CC	CC
1357	OM-AS-BC0004	TT	GG	CC	AA	TT	AA	CC	GG	GG	CC	CC
1362	OM-AS-BC0011	TT	GG	TC	AA	TT	AA	CC	GG	GG	TC	CC
1364	OM-AS-BC0015	CT	GG	TC	AA	TT	GA	TC	GG	GG	CC	TC
1367	OM-AS-BC0019	CT	AG	TC	AA	GT	AA	TC	GG	AG	TC	CC
1369	OM-AS-BC0057	CT	GG	CC	GA	TT	AA	TC	GG	GG	CC	TC
1372	OM-AS-BC0126	TT	GG	CC	AA	TT	AA	CC	GG	GG	TC	CC
1376	OM-AS-BC0145	CT	GG	TC	AA	TT	GA	TC	GG	GG	CC	TC
1378	OM-AS-BC0150	TT	AG	TT	AA	GT	GA	TC	GG	AG	CC	CC
1380	OM-AS-BC0164	TT	GG	TC	AA	TT	GA	CC	GG	GG	TC	CC
1383	OM-AS-BC0181	TT	GG	CC	AA	TT	AA	CC	AG	GG	CC	CC
1384	OM-AS-BC0187	TT	GG	CC	AA	TT	AA	CC	AG	GG	CC	CC
1386	OM-AS-BC0284	CC	AG	TC	GA	GT	AA	TT	GG	AG	CC	TC
1387	OM-AS-BC0298	CT	GG	CC	GA	TT	AA	TC	GG	GG	TC	TC
1389	OM-AS-BC0305	TT	GG	TC	AA	TT	GA	CC	AG	GG	CC	CC
1393	OM-AS-BC0352	TT	GG	TC	AA	TT	GA	CC	GG	GG	CC	CC
1395	OM-AS-BC0367	TT	GG	TC	AA	TT	GA	CC	AG	GG	CC	CC
1396	OM-AS-BC0370	CT	GG	TC	GA	TT	GA	TC	GG	GG	CC	TC
1397	OM-AS-BC0371	TT	GG	TC	AA	TT	GA	CC	GG	GG	CC	CC
1398	OM-AS-BC0380	TT	GG	TC	AA	TT	GA	CC	AG	GG	CC	CC
1399	OM-AS-BC0386	CC	AG	TC	AA	GT	AA	TT	GG	AG	CC	TC
1401	OM-AS-BC0436	TT	GG	TC	AA	TT	GA	CC	GG	GG	TC	CC
1402	OM-AS-BC0439	CT	GG	CC	GA	TT	AA	TC	GG	GG	TC	TC
1406	OM-AS-BC0446	CT	GG	CC	GA	TT	AA	TC	GG	GG	TC	TC
1409	OM-AS-BC5177	TT	GG	CC	AA	TT	AA	CC	GG	GG	CC	CC
1410	OM-AS-BC5438	TT	GG	CC	AA	TT	AA	CC	GG	GG	TC	CC
1411	OM-AS-BC5453	TT	GG	CC	AA	TT	AA	CC	GG	GG	TT	CC
1412	OM-AS-BC5881	TT	GG	TC	AA	TT	AA	CC	GG	GG	CC	CC
1413	OM-AS-BC5893	TT	GG	TC	AA	TT	GA	CC	GG	GG	TC	CC
1414	OM-AS-BC5997	TT	GG	TC	AA	GT	AA	CC	AG	GG	CC	CC
1415	OM-AS-BC6117	TT	AG	TT	AA	GT	AA	TC	GG	AG	CC	CC
1416	OM-AS-BC6204	TT	GG	TC	AA	TT	GA	CC	GG	GG	CC	CC
1417	OM-AS-BC6857	TT	GG	CC	AA	TT	AA	CC	AG	GG	CC	CC
1418	OM-AS-BC6859	TT	GG	TC	AA	TT	GA	CC	GG	GG	CC	CC
1419	OM-AS-BC6907	TT	GG	CC	AA	TT	AA	CC	GG	GG	CC	CC
1420	OM-AS-BC6911	TT	GG	CC	AA	TT	AA	CC	AG	GG	TC	CC
1422	OM-AS-BC6952	TT	GG	TC	AA	TT	GA	CC	GG	GG	TC	CC
1423	OM-AS-BC6955	TT	GG	CC	AA	TT	AA	CC	AG	GG	TC	CC
1427	OM-AS-BC7000	TT	GG	CC	AA	TT	AA	CC	GG	GG	TT	CC
1429	OM-AS-BC7024	CT	GG	CC	GA	TT	AA	TC	GG	GG	CC	TC
1443	OM-AS-BC0056	TT	GG	TC	AA	TT	GA	CC	AG	GG	CC	CC
1446	OM-AS-BC0060	TT	GG	TT	AA	TT	GA	CC	GG	GG	CC	CC
1454	OM-AS-BC0069	TT	GG	TC	AA	TT	GA	CC	GG	GG	TC	CC
1457	OM-AS-BC5009	TT	GG	CC	AA	TT	AA	CC	GG	GG	TT	CC
1458	OM-AS-BC5083	TT	GG	TC	AA	TT	GA	CC	GG	GG	CC	CC
1459	OM-AS-BC5098	TT	GG	TC	AA	TT	GA	CC	GG	GG	CC	CC
1460	OM-AS-BC5106	CT	GG	CC	AA	TT	AA	TC	AG	GG	CC	TC
1461	OM-AS-BC5111	CT	GG	TC	AA	TT	AA	TC	GG	GG	CC	TC
1462	OM-AS-BC5136	TT	GG	TC	AA	TT	GA	CC	GG	GG	TC	CC
1463	OM-AS-BC5146	CT	GG	TC	GA	TT	GA	TC	GG	GG	CC	TC
1464	OM-AS-BC5197	TT	GG	TT	AA	TT	GG	CC	GG	GG	CC	CC
1465	OM-AS-BC5256	TT	GG	TT	AA	TT	GA	CC	GG	GG	CC	CC
1466	OM-AS-BC5259	TT	GG	CC	AA	TT	AA	CC	GG	GG	TC	CC
1467	OM-AS-BC5263	TT	GG	TC	AA	TT	GA	CC	GG	GG	CC	CC
1468	OM-AS-BC5269	TT	GG	TC	AA	TT	GA	CC	GG	GG	TC	CC
1469	OM-AS-BC5299	CT	GG	CC	GA	TT	AA	TC	GG	GG	CC	TC
1470	OM-AS-BC5300	TT	GG	TC	AA	TT	GA	CC	GG	GG	TC	CC
1471	OM-AS-BC5399	TT	GG	TC	AA	TT	AA	CC	GG	GG	TC	CC
1472	OM-AS-BC5415	CT	GG	CC	AA	TT	AA	TC	GG	GG	TC	TC
1473	OM-AS-BC5455	TT	AG	TT	AA	GT	AA	TC	GG	AG	CC	CC
1474	OM-AS-BC5543	TT	GG	TC	AA	TT	GA	CC	AG	GG	CC	CC
1475	OM-AS-BC5589	TT	GG	TC	AA	TT	GA	CC	GG	GG	TC	CC
1476	OM-AS-BC5596	TT	GG	CC	AA	TT	AA	CC	AG	GG	TC	CC
1477	OM-AS-BC5603	TT	GG	TC	AA	TT	GA	CC	GG	GG	CC	CC
1478	OM-AS-BC5746	CT	GG	TC	AA	TT	GA	TC	GG	GG	CC	TC
1479	OM-AS-BC5804	TT	GG	TC	AA	TT	GA	CC	AG	GG	CC	CC
1480	OM-AS-BC5944	CT	GG	CC	GA	TT	AA	TC	GG	GG	CC	TC
1481	OM-AS-BC5957	TT	GG	TT	AA	TT	GG	CC	GG	GG	CC	CC
1483	OM-AS-BC6000	TT	AG	TT	AA	GT	GA	TC	GG	AG	CC	CC
1485	OM-AS-BC6029	TT	GG	TC	AA	TT	GA	CC	GG	GG	CC	CC
1486	OM-AS-BC6033	CT	GG	TC	AA	TT	GA	TC	GG	GG	CC	TC
1489	OM-AS-BC6041	TT	AG	TC	AA	GT	AA	TC	AG	AG	CC	CC
1491	OM-AS-BC6049	TT	GG	TT	AA	TT	AA	CC	GG	GG	CC	CC
1493	OM-AS-BC6056	TT	GG	CC	AA	TT	AA	CC	GG	GG	TC	CC
1494	OM-AS-BC6058	TT	GG	TC	AA	TT	GA	CC	AG	GG	CC	CC
1495	OM-AS-BC6060	CT	GG	TC	GA	TT	GA	TC	GG	GG	CC	TC
1496	OM-AS-BC6062	TT	GG	CC	AA	TT	AA	CC	GG	GG	TC	CC
1497	OM-AS-BC6071	CT	GG	TC	AA	TT	GA	TC	GG	GG	CC	TC
1498	OM-AS-BC6072	CT	GG	TC	GA	TT	GA	TC	GG	GG	CC	TC
1499	OM-AS-BC6073	CT	GG	CC	GA	TT	AA	TC	AG	GG	CC	TC
1500	OM-AS-BC6098	TT	GG	CC	AA	TT	AA	CC	AG	GG	TC	CC
1501	OM-AS-BC6112	TT	GG	TC	AA	TT	GA	CC	GG	GG	CC	CC
1503	OM-AS-BC6132	TT	GG	CC	AA	TT	AA	CC	AG	GG	TC	CC
1504	OM-AS-BC6143	TT	GG	CC	AA	TT	AA	CC	GG	GG	CC	CC
1506	OM-AS-BC6170	TT	GG	TC	AA	TT	GA	CC	AG	GG	CC	CC
1507	OM-AS-BC6194	TT	AG	TC	AA	GT	AA	TC	GG	AG	CC	CC
1508	OM-AS-BC6196	TT	GG	CC	AA	TT	AA	CC	GG	GG	CC	CC
1510	OM-AS-BC6230	TT	GG	CC	AA	TT	AA	CC	GG	GG	CC	CC
1511	OM-AS-BC6243	TT	AG	TC	AA	GT	AA	TC	GG	AG	TC	CC
1512	OM-AS-BC6251	CT	GG	CC	GA	TT	AA	TC	GG	GG	TC	TC
1513	OM-AS-BC6278	TT	GG	TC	AA	TT	GA	CC	GG	GG	CC	CC
1514	OM-AS-BC6315	TT	GG	TC	AA	TT	GA	CC	GG	GG	CC	CC
1517	OM-AS-BC6421	TT	GG	TC	AA	TT	GA	CC	AG	GG	CC	CC
1518	OM-AS-BC6997	TT	GG	TT	AA	TT	GG	CC	GG	GG	CC	CC
1520	OM-AS-BC7018	TT	GG	TC	AA	TT	GA	CC	GG	GG	CC	CC
1521	OM-AS-BC7019	CT	GG	CC	AA	TT	AA	TC	GG	GG	TC	TC
1522	OM-AS-BC7021	TT	GG	TC	AA	TT	GA	CC	GG	GG	CC	CC
1527	OM-AS-BC7043	TT	GG	TC	AA	TT	GA	CC	GG	GG	TC	CC
1528	OM-AS-BC7057	CT	GG	CC	AA	TT	AA	TC	GG	GG	CC	TC
1531	OM-AS-BC0073	TT	GG	TC	AA	TT	GA	CC	AG	GG	CC	CC
1533	OM-AS-BC0077	CT	GG	TC	AA	TT	AA	TC	GG	GG	CC	TC
1537	OM-AS-BC0088	TT	GG	CC	AA		AA	CC	GG	GG	TC	CC
1538	OM-AS-BC0090	TT	GG	TC	AA	TT	GA	CC	AG	GG	CC	CC
1553	OM-AS-BC0123	TT	GG	TC	AA	TT	GA	CC	GG	GG	TC	CC
1558	OM-AS-BC0138	TT	GG	TC	AA	TT	GA	CC	AG	GG	CC	CC
1563	OM-AS-BC0157	TT	GG	TC	AA	TT	AA	CC	GG	GG	TC	CC
1566	OM-AS-BC0173	TT	GG	TT	AA	TT	GG	CC	GG	GG	CC	CC
1571	OM-AS-BC0279	CT	GG	CC	GA	TT	AA	TC	GG	GG	TC	TC
1574	OM-AS-BC0288	CT	GG	CC	GA	TT	AA	TC	GG	GG	CC	TC
1575	OM-AS-BC0291	TT	GG	CC	AA	TT	AA	CC	AG	GG	TC	CC
1591	OM-AS-BC0342	TT	GG	CC	AA	TT	AA	CC	AG	GG	CC	CC
1593	OM-AS-BC0347	TT	GG	TC	AA	TT	GA	CC	GG	GG	TC	CC
1594	OM-AS-BC0349	CT	AG	TT	AA	GT	GA	TC	GG	AG	CC	CC
1600	OM-AS-BC0362	TT	GG	TT	AA	TT	GG	CC	GG	GG	CC	CC
1604	OM-AS-BC0372	TT	GG	TC	AA	TT	GA	CC	GG	GG	TC	CC
1605	OM-AS-BC0374	TT	GG	TC	AA	TT	GA	CC	AG	GG	CC	CC
1608	OM-AS-BC0382	TT	GG	TT	AA	TT	GG	CC	GG	GG	CC	CC
1609	OM-AS-BC0384	TT	GG	TC	AA	TT	GA	CC	GG	GG	CC	CC
1618	OM-AS-BC0425	TT	GG	TC	AA	TT	GA	CC	AG	GG	CC	CC
1621	OM-AS-BC0442	TT	GG	TC	AA	TT	AA	CC	GG	GG	TC	CC
1623	OM-AS-BC5004	TT	GG	TC	AA	TT	GA	CC	GG	GG	TC	CC
1624	OM-AS-BC5037	CC	GG	CC	GA	TT	AA	TT	GG	GG	CC	TT
1625	OM-AS-BC5806	CC	GG	CC	GG	TT	AA	TT	GG	GG	CC	TT
1626	OM-AS-BC0142	TT	GG	TC	AA	TT	GA	CC	GG	GG	TC	CC
1627	OM-AS-BC0143	CC	GG	CC	GG	TT	AA	TT	GG	GG	CC	TT
1630	OM-AS-BC0160	TT	AG	TC	AA	GT	AA	TC	AG	AG	CC	CC
1631	OM-AS-BC0168	CT	AG	TC	AA	GT	AA	TC	AG	AG	CC	CC
1632	OM-AS-BC0169	TT	GG	TC	AA	TT	GA	CC	GG	GG	CC	CC
1633	OM-AS-BC0174	TT	GG	TC	AA	TT	GA	CC	GG	GG	TC	CC
1634	OM-AS-BC0175	CT	GG	TC	GA	TT	GA	TC	GG	GG	CC	TC
1636	OM-AS-BC0203	CT	AG	TT	AA	GT	GA	TC	GG	AG	CC	CC
1638	OM-AS-BC0222	TT	GG	TC	AA	TT	GA	CC	GG	GG	CC	CC
1640	OM-AS-BC0385	TT	GG	TT	AA	TT	GG	CC	GG	GG	CC	CC
1650	OM-AS-BC5370	TT	GG	TC	AA	TT	GA	CC	AG	GG	CC	CC
1651	OM-AS-BC5816	TT	GG	TC	AA	TT	GA	CC	GG	GG	CC	CC
1652	OM-AS-BC5916	TT	GG	CC	AA	TT	AA	CC	AG	GG	TC	CC
1653	OM-AS-BC6020	CT	GG	CC	AA	TT	AA	TC	GG	GG	TC	TC
1655	OM-AS-BC6195	TT	GG	TT	AA	TT	GA	CC	GG	GG	CC	CC
1656	OM-AS-BC6197	TT	GG	TT	AA	TT	GG	CC	GG	GG	CC	CC
1657	OM-AS-BC6311	TT	GG	TT	AA	TT	GG	CC	GG	GG	CC	CC
1658	OM-AS-BC6321	CT	GG	CC	GA	TT	AA	TC	GG	GG	TC	TC
1659	OM-AS-BC6322	TT	GG	TC	AA	TT	GA	CC	AG	GG	CC	CC
1660	OM-AS-BC6328	CT	GG	CC	GA	TT	AA	TC	GG	GG	TC	TC
1661	OM-AS-BC6330	CT	GG	TC	AA	TT	GA	TC	GG	GG	CC	TC
1662	OM-AS-BC6332	TT	GG	TT	AA	TT	GG	CC	GG	GG	CC	CC
1663	OM-AS-BC6340	CT	GG	TC	AA	TT	GA	TC	GG	GG	CC	TC
1665	OM-AS-BC6371	TT	GG	TC	AA	TT	GA	CC	GG	GG	CC	CC
1667	OM-AS-BC6381	TT	GG	CC	AA	TT	AA	CC	GG	GG	TT	CC
1672	OM-AS-BC6450	TT	GG	TC	AA	GT	GA	CC	AG	GG	CC	CC
1674	OM-AS-BC6460	TT	GG	CC	AA	GT	AA	CC	AA	GG	CC	CC
1675	OM-AS-BC6478	CC	GG	CC	AA	TT	AA	TT	GG	GG	CC	TT
1677	OM-AS-BC6549	TT	GG	CC	AA	TT	AA	CC	AG	GG	TC	CC
1680	OM-AS-BC6558	TT	GG	TC	AA	TT	AA	CC	AG	GG	CC	CC
1681	OM-AS-BC6559	TT	GG	CC	AA	TT	AA	CC	GG	GG	TC	CC
1682	OM-AS-BC6566	TT	AG	TT	AA	GT	GA	TC	GG	AG	CC	CC
1684	OM-AS-BC6568	TT	GG	TC	AA	TT	AA	CC	GG	GG	TC	CC
1686	OM-AS-BC6571	CT	GG	CC	GA	TT	AA	TC	GG	GG	CC	TC
1687	OM-AS-BC6572	TT	GG	TC	AA	TT	AA	CC	GG	GG	TC	CC
1688	OM-AS-BC6573	TT	GG	TT	AA	TT	GG	CC	GG	GG	CC	CC
1689	OM-AS-BC6574	TT	GG	CC	AA	TT	AA	CC	AA	GG	CC	CC
1690	OM-AS-BC6575	CC	GG	CC	GA	TT	AA	TT	GG	GG	CC	TC
1695	OM-AS-BC6590	TT	GG	TC	AA	TT	GA	CC	GG	GG	CC	CC
1697	OM-AS-BC6593	TT	GG	CC	AA	TT	AA	CC	GG	GG	TT	CC
1698	OM-AS-BC6597	CT	AG	TC	AA	GT	AA	TC	AG	AG	CC	CC
1701	OM-AS-BC6611	TT	GG	TT	AA	TT	GG	CC	GG	GG	CC	CC
1702	OM-AS-BC6616	TT	GG	TC	AA	TT	GA	CC	GG	GG	TC	CC
1703	OM-AS-BC6617	TT	AG	TT	AA	GT	GA	TC	GG	AG	CC	CC
1704	OM-AS-BC6619	CT	GG	TC	GA	TT	GA	TC	GG	GG	CC	TC
1708	OM-AS-BC6638	TT	GG	CC	AA	TT	AA	CC	GG	GG	TC	CC
1709	OM-AS-BC6639	TT	GG	TC	AA	TT	GA	CC	GG	GG	TC	CC
1710	OM-AS-BC6641	TT	AG	TC	AA	GT	AA	TC	GG	AG	TC	CC
1711	OM-AS-BC6643	TT	GG	TC	AA	TT	GA	CC	GG	GG	TC	CC
1713	OM-AS-BC6647	TT	GG	TC	AA	TT	GA	CC	GG	GG	CC	CC
1714	OM-AS-BC6655	CT	GG	CC	GA	TT	AA	TC	GG	GG	TC	TC
1723	OM-AS-BC0141	TT	GG	TC	AA	TT	AA	CC	GG	GG	CC	CC
1726	OM-AS-BC0152	CT	GG	CC	GA	TT	AA	TC	GG	GG	TC	TC
1730	OM-AS-BC0182	TT	GG	TT	AA	TT	GG	CC	GG	GG	CC	CC
1731	OM-AS-BC0186	CT	GG	TC	GA	TT	GA	TC	GG	GG	CC	TC
1732	OM-AS-BC0188	CT	GG	TC	GA	TT	GA	TC	GG	GG	CC	TC
1734	OM-AS-BC0192	TT	GG	CC	AA	TT	AA	CC	AA	GG	CC	CC
1739	OM-AS-BC0206	CT	GG	CC	GA	TT	AA	TC	GG	GG	TC	TC
1741	OM-AS-BC0211	TT	GG	CC	AA	TT	AA	CC	AG	GG	TC	CC
1742	OM-AS-BC0212	TT	GG	TC	AA	TT	GA	CC	GG	GG	TC	CC
1743	OM-AS-BC0213	CT	GG	TC	AA	TT	GA	TC	GG	GG	CC	TC
1744	OM-AS-BC0214	TT	GG	TC	AA	TT	GA	CC	GG	GG	CC	CC
1745	OM-AS-BC0215	TT	GG	TC	AA	TT	GA	CC	GG	GG	CC	CC
1746	OM-AS-BC0216	CC	GG	CC	GA	TT	AA	TT	GG	GG	CC	TT
1748	OM-AS-BC0218	TT	GG	CC	AA	TT	AA	CC	AG	GG	CC	CC
1753	OM-AS-BC0232	CT	GG	CC	GA	TT	AA	TC	GG	GG	TC	TC
1757	OM-AS-BC0249	TT	GG	CC	AA	TT	AA	CC	GG	GG	TT	CC
1765	OM-AS-BC0268	TT	GG	CC	AA	TT	AA	CC	AG	GG	CC	CC
1767	OM-AS-BC0272	TT	GG	TC	AA	TT	GA	CC	GG	GG	CC	CC
1769	OM-AS-BC0274	TT	GG	CC	AA	TT	AA	CC	GG	GG	TT	CC
1773	OM-AS-BC6414	CT	GG	TC	AA	TT	AA	TC	GG	GG	CC	TC
1774	OM-AS-BC6417	CT	GG	TC	AA	TT	GA	TC	GG	GG	CC	TC
1775	OM-AS-BC6420	TT	GG	TC	AA	TT	AA	CC	GG	GG	TC	CC
1776	OM-AS-BC6422	TT	GG	CC	AA	TT	AA	CC	GG	GG	TT	CC
1779	OM-AS-BC6946	CT	GG	CC	GA	TT	AA	TC	GG	GG	TC	TC
1780	OM-AS-BC6949	CT	GG	CC	GA	TT	AA	TC	AG	GG	CC	TC
1784	OM-AS-BC6996	TT	GG	TC	AA	TT	GA	CC	GG	GG	TC	CC
1785	OM-AS-BC6998	CT	GG	CC	AA	TT	AA	TC	GG	GG	TC	TC
1786	OM-AS-BC7007	CT	GG	CC	AA	TT	AA	TC	GG	GG	TC	TC
1788	OM-AS-BC7011	TT	GG	TC	AA	TT	AA	CC	GG	GG	CC	CC
1789	OM-AS-BC7014	TT	GG	TC	AA	TT	GA	CC	GG	GG	CC	CC
1790	OM-AS-BC7020	CT	GG	CC	AA	TT	AA	TC	GG	GG	CC	TC
1791	OM-AS-BC7022	TT	GG	TT	AA	TT	GA	CC	GG	GG	CC	CC
1792	OM-AS-BC7028	CC	GG	CC	GA	TT	AA	TT	GG	GG	CC	TT
1793	OM-AS-BC7030	CT	GG	CC	GA	TT	AA	TC	GG	GG	CC	TC
1796	OM-AS-BC7045	CT	GG	CC	AA	TT	AA	TC	GG	GG	CC	TC
1797	OM-AS-BC7046	TT	GG	TC	AA	TT	GA	CC	AG	GG	CC	CC
1798	OM-AS-BC7047	CT	GG	CC	AA	TT	AA	TC	AG	GG	CC	TC
1799	OM-AS-BC7054	CT	AG	TC	AA	GT	AA	TC	GG	AG	TC	CC
1800	OM-AS-BC7060	TT	GG	CC	AA	TT	AA	CC	GG	GG	TT	CC
1802	OM-AS-BC7070	TT	GG	TC	AA	TT	GA	CC	GG	GG	CC	CC
1803	OM-AS-BC7071	TT	AG	TT	AA	GT	GA	TC	GG	AG	CC	CC
1807	OM-AS-BC7076	CT	GG	TC	AA	TT	AA	TC	GG	GG	CC	TC
1808	OM-AS-BC7078	TT	GG	TC	AA	TT	GA	CC	GG	GG	TC	CC
1809	OM-AS-BC7080	CT	GG	TC	GA	TT	GA	TC	GG	GG	CC	TC
1812	OM-AS-BC7084	CT	GG	TC	GA	TT	AA	TC	GG	GG	CC	TC
1813	OM-AS-BC7085	CC	GG	CC	GG	TT	AA	TT	GG	GG	CC	TT
1816	OM-AS-BC7089	TT	GG	TC	AA	TT	GA	CC	GG	GG	TC	CC
1817	OM-AS-BC7090	TT	GG	CC	AA	GT	AA	CC	AG	GG	CC	CC
1819	OM-AS-BC0092	CT	GG	TC	GA	TT	GA	TC	GG	GG	CC	TC
1820	OM-AS-BC0102	TT	GG	TC	AA	TT	GA	CC	AG	GG	CC	CC
1821	OM-AS-BC0290	TT	AG	TC	AA	GT	AA	TC	GG	AG	TC	CC
1823	OM-AS-BC0336	CC	GG	CC	GG	TT	AA	TT	GG	GG	CC	TT
1824	OM-AS-BC0337	CC	GG	CC	GA	TT	AA	TT	GG	GG	CC	TT
1825	OM-AS-BC0338	TT	GG	TT	AA	TT	GG	CC	GG	GG	CC	CC
1826	OM-AS-BC0340	TT	AG	TC	AA	GT	AA	TC	GG	AG	TC	CC
1827	OM-AS-BC0344	TT	GG	CC	AA	TT	AA	CC	AG	GG	CC	CC
1828	OM-AS-BC0345	CT	AG	TC	AA	GT	AA	TT	GG	AG	CC	TC
1829	OM-AS-BC0351	TT	AG	TC	AA	GT	AA	TC	GG	AG	TC	CC
1831	OM-AS-BC0437	TT	AG	TT	AA	GT	GA	TC	GG	AG	CC	CC
1832	OM-AS-BC0440	CT	GG	CC	AA	TT	AA	TC	GG	GG	CC	TC
1833	OM-AS-BC5820	CT	GG	CC	AA	TT	AA	TC	AG	GG	CC	TC
1834	OM-AS-BC5903	CT	GG	CC	AA	TT	AA	TC	GG	GG	CC	TC
1835	OM-AS-BC6074	CT	GG	TC	GA	TT	GA	TC	GG	GG	CC	TC
1836	OM-AS-BC6128	CT	GG	CC	AA	TT	AA	TC	GG	GG	TC	TC
1837	OM-AS-BC6287	CT	GG	TC	GA	TT	GA	TC	GG	GG	CC	TC
1838	OM-AS-BC6344	TT	GG	TC	AA	TT	GA	CC	GG	GG	TC	CC
1839	OM-AS-BC6959	TT	GG	TC	AA	TT	GA	CC	AG	GG	CC	CC
1840	OM-AS-BC6963	TT	GG	TT	AA	TT	GG	CC	GG	GG	CC	CC
1841	OM-AS-BC7029	TT	GG	TC	AA	TT	GA	CC	GG	GG	CC	CC
1842	OM-AS-BC7093	TT	GG	CC	AA	TT	AA	CC	AG	GG	TC	CC
1845	OM-AS-BC7097	TT	GG	CC	AA	TT	AA	CC	GG	GG	TT	CC
1847	OM-AS-BC7099	CT	GG	CC	GA	TT	AA	TC	GG	GG	TC	TC
1848	OM-AS-BC7101	TT	AG	TT	AA	GT	GA	TC		AG	CC	CC
1849	OM-AS-BC7102	CT	GG	CC	GA	TT	AA	TC	AG	GG	CC	TC
1851	OM-AS-BC7104	TT	GG	TC	AA	TT	AA	CC	GG	GG	CC	CC
1852	OM-AS-BC7105	CT	GG	CC	AA	TT	AA	TC	GG	GG	CC	TC
1854	OM-AS-BC7107	TT	GG	CC	AA	TT	AA	CC	GG	GG	CC	CC
1856	OM-AS-BC7109	TT	GG	CC	AA	TT	AA	CC	AG	GG	TC	CC
1857	OM-AS-BC7110	TT	GG	TC	AA	TT	GA	CC	GG	GG	TC	CC
1861	OM-AS-BC7114	CT	GG	CC	AA	TT	AA	TC	GG	GG	CC	TC
1865	OM-AS-BC7119	TT	AG	TC	AA	GT	AA	TC	GG	AG	TC	CC
1868	OM-AS-BC7122	TT	GG	TC	AA	TT	GA	CC	GG	GG	TC	CC
1869	OM-AS-BC7123	TT	GG	CC	AA	TT	AA	CC	AG	GG	TC	CC
1873	OM-AS-BC7127	TT	AG	TC	AA	GT	AA	TC	AG	AG	CC	CC
1876	OM-AS-BC7130	CT	GG	CC	GA	TT	AA	TC	GG	GG	CC	TC
1877	OM-AS-BC7131	TT	GG	TC	AA	TT	AA	CC	AG	GG	CC	CC
1878	OM-AS-BC7132	TT	GG	TC	AA	TT	GA	CC	GG	GG	CC	CC
1879	OM-AS-BC7133	TT	GG	TC	AA	GT	GA	CC	AG	GG	CC	CC
1887	OM-AS-BC7141	CT	GG	TC	GA	TT	GA	TC	GG	GG	CC	TC
1888	OM-AS-BC7142	CT	GG	CC	GA	TT	AA	CC	GG	GG	TC	TC
1891	OM-AS-BC7145	TT	AG	TT	AA	GT	GA	TC	GG	AG	CC	CC
1894	OM-AS-BC7148	CT	GG	CC	GA	TT	AA	TC	GG	GG	CC	TC
1895	OM-AS-BC7149	TT	AG	TC	AA	GT	AA	TC	GG	AG	TC	CC
1896	OM-AS-BC7150	TT	GG	TC	AA	TT	GA	CC	GG	GG	CC	CC
1899	OM-AS-BC7153	TT	GG	TT	AA	TT	GG	CC	GG	GG	CC	CC
1900	OM-AS-BC7154	CT	GG	CC	AA	TT	AA	TC	AG	GG	CC	TC
1902	OM-AS-BC7192	TT	AA	TT	AA	GG	AA	TT	GG	AA	CC	CC
1903	OM-AS-BC7193	TT	GG	CC	AA	TT	AA	CC	AG	GG	TC	CC
1919	OM-AS-BC0028	TT	GG	TC	AA	TT	GA	CC	GG	GG	TC	CC
1920	OM-AS-BC0029	TT	GG	CC	AA	GT	AA	CC	AG	GG	CC	CC
1921	OM-AS-BC0031	CT	GG	TC	GA	TT	GA	TC	GG	GG	CC	TC
1926	OM-AS-BC0083	TT	GG	TC	AA	TT	GA	CC	GG	GG	TC	CC
1927	OM-AS-BC0087	TT	GG	TT	AA	TT	GA	CC	GG	GG	CC	CC
1928	OM-AS-BC0093	CT	GG	CC	GA	TT	AA	TC	GG	GG	CC	TC
1929	OM-AS-BC0118	TT	GG	CC	AA	TT	AA	CC	AG	GG	CC	CC
1930	OM-AS-BC0120	TT	GG	TC	AA	TT	GA	CC	GG	GG	TC	CC
1931	OM-AS-BC0135	TT	GG	TT	AA	TT	GA	CC	GG	GG	CC	CC
1932	OM-AS-BC0184	CT	AG	TC	GA	GT	AA	TT	GG	AG	CC	TC
1933	OM-AS-BC0189	TT	AG	TT	AA	GT	AA	TC	GG	AG	CC	CC
1936	OM-AS-BC0294	TT	GG	CC	AA	GT	AA	CC	AG	GG	TC	CC
1937	OM-AS-BC0334	CC	GG	CC	GA	TT	AA	TC	GG	GG	CC	TC
1938	OM-AS-BC0341	CT	GG	CC	AA	TT	AA	TC	AG	GG	CC	TC
1939	OM-AS-BC0346	CT	GG	TC	AA	TT	GA	TC	GG	GG	CC	TC
1940	OM-AS-BC0355	CT	GG	TC	AA	TT	AA	TC	GG	GG	CC	TC
1941	OM-AS-BC0379	TT	GG	CC	AA	TT	AA	CC	GG	GG	TC	CC
1944	OM-AS-BC0424	CT	GG	CC	AA	TT	AA	TC	GG	GG	TC	TC
1946	OM-AS-BC0434	CT	GG	TC	AA	TT	GA	TC	GG	GG	CC	TC
1947	OM-AS-BC0449	TT	GG	TT	AA	TT	GG	CC	GG	GG	CC	CC
1949	OM-AS-BC5588	TT	GG	CC	AA	TT	AA	CC	GG	GG	TC	CC
1950	OM-AS-BC5708	TT	GG	CC	AA	TT	AA	CC	AG	GG	CC	CC
1951	OM-AS-BC5797	TT	GG	CC	AA	TT	AA	CC	AG	GG	TC	CC
1952	OM-AS-BC6028	CC	AG	TC	AA	GT	AA	TT	GG	AG	CC	TC
1954	OM-AS-BC6339	TT	AG	TC	AA	GT	AA	TC	GG	AG	CC	CC
1956	OM-AS-BC6394	TT	GG	TT	AA	TT	AA	CC	GG	GG	CC	CC
1958	OM-AS-BC6415	CC	GG	CC	GG	TT	AA	TT	GG	GG	CC	TT
1963	OM-AS-BC6840	CC	GG	CC	GA	TT	AA	TT	GG	GG	CC	TT
1964	OM-AS-BC7001	CT	GG	TC	GA	TT	GA	TC	GG	GG	CC	TC
1965	OM-AS-BC7002	CT	GG	CC	AA	TT	AA	TC	GG	GG	CC	TC
1966	OM-AS-BC7017	TT	GG	TC	AA	TT	AA	CC	GG	GG	TC	CC
1967	OM-AS-BC7023	CT	GG	CC	GA	TT	AA	TC	GG	GG	TC	TC
1969	OM-AS-BC7033	TT	GG	CC	AA	TT	AA	CC	AA	GG	CC	CC
1970	OM-AS-BC7036	CC	GG	CC	AA	TT	AA	TT	GG	GG	CC	TT
1973	OM-AS-BC7053	CC	AG	TC	GA	GT	AA	TT	GG	AG	CC	TC
1974	OM-AS-BC7056	CT	GG	CC	GA	TT	AA	TC	GG	GG	CC	TC
1975	OM-AS-BC7064	CT	GG	CC	GA	TT	AA	TC	GG	GG	TC	TC
1976	OM-AS-BC7065	TT	GG	TC	AA	TT	GA	CC	GG	GG	CC	CC
1977	OM-AS-BC7067	CC	GG	CC	GA	TT	AA	TT	GG	GG	CC	TT
1979	OM-AS-BC7156	CT	GG	TC	GA	TT	GA	TC	GG	GG	CC	TC
1980	OM-AS-BC7157	TT	GG	TC	AA	TT	GA	CC	GG	GG	CC	CC
1982	OM-AS-BC7159	TT	GG	TT	AA	TT	GG	CC	GG	GG	CC	CC
1985	OM-AS-BC7162	TT	GG	TC	AA	TT	GA	CC	AG	GG	CC	CC
1988	OM-AS-BC7165	CT	GG	CC	AA	TT	AA	TC	GG	GG	TC	TC
1991	OM-AS-BC7168	CT	GG	CC	GA	TT	AA	TC	GG	GG	TC	TC
1996	OM-AS-BC7187	TT	GG	TC	AA	TT	GA	CC	GG	GG	TC	CC
1997	OM-AS-BC7191	TT	GG	TC	AA	TT	GA	CC	GG	GG	TC	CC
2001	OM-AS-BC7207	CT	GG	CC	AA	TT	AA	TC	GG	GG	TC	TC
2002	OM-AS-BC7211	TT	GG	TC	AA	TT	GA	CC	GG	GG	TC	CC
2003	OM-AS-BC7213	TT	GG	CC	AA	GT	AA	CC	AG	GG	CC	CC
2004	OM-AS-BC7214	CT	GG	TC	AA	TT	GA	TC	GG	GG	CC	TC
2022	OM-AS-BC0450	TT	GG	TT	AA	TT	GG	CC	GG	GG	CC	CC
2023	OM-AS-BC0451	TT	GG	TC	AA	TT	GA	CC	GG	GG	CC	CC
2028	OM-AS-BC0456	CT	GG	TC	GA	TT	GA	TC	GG	GG	CC	TC
2035	OM-AS-BC0468	TT	GG	CC	AA	TT	AA	CC	GG	GG	TC	CC
2036	OM-AS-BC0469	TT	GG	TC	AA	TT	GA	CC	GG	GG	CC	CC
2038	OM-AS-BC0471	TT	GG	TC	AA	TT	AA	CC	AG	GG	CC	CC
2040	OM-AS-BC0473	TT	GG	TC	AA	TT	GA	CC	AG	GG	CC	CC
2041	OM-AS-BC0474	CT	GG	CC	AA	TT	AA	TC	GG	GG	TC	TC
2042	OM-AS-BC0475	TT	GG	TC	AA	TT	AA	CC	GG	GG	CC	CC
2043	OM-AS-BC0476	CT	AG	TC	AA	GT	AA	TT	GG	AG	CC	TC
2044	OM-AS-BC0477	TT	AG	TC	AA	GT	AA	TC	GG	AG	CC	CC
2045	OM-AS-BC0478	TT	GG	TT	AA	TT	GA	CC	GG	GG	CC	CC
2047	OM-AS-BC0480	TT	GG	TT	AA	TT	GG	CC	GG	GG	CC	CC
2048	OM-AS-BC0481	TT	GG	TC	AA	TT	GA	CC	GG	GG	CC	CC
2076	OM-AS-BC5080	TT	GG	TC	AA	TT	GA	CC	GG	GG	CC	CC
2077	OM-AS-BC5305	TT	GG	TT	AA	TT	GG	CC	GG	GG	CC	CC
2078	OM-AS-BC5363	TT	GG	TC	AA	TT	GA	CC	GG	GG	TC	CC
2079	OM-AS-BC5459	TT	GG	TC	AA	TT	GA	CC	GG	GG	CC	CC
2080	OM-AS-BC6275	TT	GG	TT	AA	TT	GG	CC	GG	GG	CC	CC
2082	OM-AS-BC6755	CT	GG	CC	GA	TT	AA	TC	GG	GG	TC	TC
2084	OM-AS-BC6957	TT	GG	TT	AA	TT	GA	CC	GG	GG	CC	CC
2085	OM-AS-BC7172	TT	AG	TC	AA	GT	AA	TC	GG	AG	TC	CC
2088	OM-AS-BC7175	TT	GG	TC	AA	TT	GA	CC	AG	GG	CC	CC
2089	OM-AS-BC7176	CC	GG	CC	GG	TT	AA	TT	GG	GG	CC	TT
2091	OM-AS-BC7178	TT	AG	TT	AA	GT	GA	TC	GG	AG	CC	CC
2094	OM-AS-BC7181	TT	GG	TC	AA	TT	GA	CC	AG	GG	CC	CC
2106	OM-AS-BC5266	TT	AG	TT	AA	GT	GA	TC	GG	AG	CC	CC
2107	OM-AS-BC5277	TT	GG	CC	AA	TT	AA	CC	GG	GG	TC	CC
2109	OM-AS-BC5314	TT	GG	TC	AA	TT	GA	CC	AG	GG	CC	CC
2111	OM-AS-BC5319	TT	GG	TT	AA	TT	AA	CC	GG	GG	CC	CC
2113	OM-AS-BC5328	TT	AG	TT	AA	GT	GA	TC	GG	AG	CC	CC
2118	OM-AS-BC5347	CT	GG	TC	GA	TT	GA	TC	GG	GG	CC	TC
2119	OM-AS-BC5360	TT	GG	CC	AA	TT	AA	CC	AG	GG	CC	CC
2122	OM-AS-BC5411	TT	AG	TT	AA	GT	GA	TC	GG	AG	CC	CC
2125	OM-AS-BC5419	CT	GG	CC	AA	TT	AA	TC	GG	GG	CC	TC
2126	OM-AS-BC5428	CT	GG	TC	GA	TT	GA	TC	GG	GG	CC	TC
2128	OM-AS-BC5446	TT	GG	TT	AA	TT	GA	CC	GG	GG	CC	CC
2132	OM-AS-BC5470	TT	GG	CC	AA	TT	AA	CC	AG	GG	TC	CC
2135	OM-AS-BC5483	TT	GG	TC	AA	TT	GA	CC	GG	GG	CC	CC
2137	OM-AS-BC5487	CC	GG	CC	GG	TT	AA	TT	GG	GG	CC	TT
2138	OM-AS-BC5493	CT	GG	TC	GA	TT	GA	TC	GG	GG	CC	TC
2139	OM-AS-BC5613	CC	GG	CC	GG	TT	AA	TT	GG	GG	CC	TT
2140	OM-AS-BC5617	TT	AG	TC	AA	GT	AA	TC	AG	AG	CC	CC
2143	OM-AS-BC5735	TT	GG	TC	AA	TT	GA	CC	GG	GG	CC	CC
2144	OM-AS-BC5774	TT	GG	TT	AA	TT	GA	CC	GG	GG	CC	CC
2145	OM-AS-BC5781	TT	GG	TC	AA	TT	GA	CC	GG	GG	CC	CC
2146	OM-AS-BC5785	CT	GG	TC	AA	TT	GA	TC	GG	GG	CC	TC
2147	OM-AS-BC5802	CT	GG	TC	AA	TT	GA	TC	GG	GG	CC	TC
2149	OM-AS-BC5835	CT	GG	CC	AA	TT	AA	TC	AG	GG	CC	TC
2150	OM-AS-BC5844	TT	AG	TT	AA	GT	AA	TC	GG	AG	CC	CC
2152	OM-AS-BC5861	TT	GG	TC	AA	TT	AA	CC	GG	GG	TC	CC
2153	OM-AS-BC5902	CT	GG	CC	GA	TT	AA	TC	GG	GG	TC	TC
2154	OM-AS-BC5945	TT	GG	CC	AA	TT	AA	CC	AG	GG	CC	CC
2157	OM-AS-BC6200	TT	AG	TC	AA	GT	AA	TC	AG	AG	CC	CC
2158	OM-AS-BC6270	CT	GG	CC	AA	TT	AA	TC	AG	GG	CC	TC
2160	OM-AS-BC6301	CT	AG	TC	AA	GT	AA	TC	AG	AG	CC	CC
2161	OM-AS-BC6307	CC	GG	CC	GA	TT	AA	TT	GG	GG	CC	TT
2162	OM-AS-BC5013	TT	GG	CC	AA	TT	AA	CC	AG	GG	CC	CC
2163	OM-AS-BC5024	TT	GG	TC	AA	TT	GA	CC	GG	GG	CC	CC
2164	OM-AS-BC5028	TT	GG	CC	AA	TT	AA	CC	GG	GG	TT	CC
2165	OM-AS-BC5035	TT	GG	TC	AA	TT	GA	CC	GG	GG	CC	CC
2167	OM-AS-BC5105	TT	GG	TT	AA	TT	GA	CC	GG	GG	CC	CC
2168	OM-AS-BC5109	TT	GG	TC	AA	TT	GA	CC	AG	GG	CC	CC
2169	OM-AS-BC5131	TT	GG	TC	AA	TT	GA	CC	AG	GG	CC	CC
2170	OM-AS-BC5153	CT	GG	CC	GA	TT	AA	TC	AG	GG	CC	TC
2171	OM-AS-BC5186	TT	GG	TC	AA	TT	GA	CC	GG	GG	TC	CC
2172	OM-AS-BC5194	TT	GG	CC	AA	TT	AA	CC	GG	GG	TT	CC
2173	OM-AS-BC5215	TT	GG	CC	AA	TT	AA	CC	GG	GG	TT	CC
2174	OM-AS-BC5236	CT	GG	CC	GA	TT	AA	TC	GG	GG	CC	TC
2175	OM-AS-BC5264	CC	GG	CC	GG	TT	AA	TT	GG	GG	CC	TT
2176	OM-AS-BC5533	TT	GG	TC	AA	TT	AA	CC	GG	GG	TC	CC
2177	OM-AS-BC5643	TT	GG	CC	AA	TT	AA	CC	GG	GG	TT	CC
2178	OM-AS-BC5753	CC	AG	TC	AA	GT	AA	TT	GG	AG	CC	TC
2179	OM-AS-BC5963	CT	GG	TC	GA	TT	GA	TC	GG	GG	CC	TC
2181	OM-AS-BC5984	TT	GG	TC	AA	TT	GA	CC	GG	GG	TC	CC
2183	OM-AS-BC6042	CT	GG	CC	GA	TT	AA	TC	GG	GG	CC	TC
2184	OM-AS-BC6105	TT	GG	CC	AA	TT	AA	CC	GG	GG	TC	CC
2185	OM-AS-BC6110	TT	GG	TC	AA	TT	GA	CC	GG	GG	TC	CC
2186	OM-AS-BC6130	CC	GG	CC	GA	TT	AA	TT	GG	GG	CC	TT
2187	OM-AS-BC6146	CT	AG	TC	AA	GT	AA	TC	GG	AG	CC	CC
2188	OM-AS-BC6161	CT	GG	CC	GA	GT	AA	TC	AG	GG	CC	TC
2189	OM-AS-BC6167	CT	GG	CC	GA	TT	AA	TC	GG	GG	TC	TC
2190	OM-AS-BC6290	CC	GG	CC	GA	TT	AA	TT	GG	GG	CC	TT
2192	OM-AS-BC6331	TT	GG	CC	AA	GT	AA	CC	AG	GG	CC	CC
2193	OM-AS-BC6363	TT	GG	CC	AA	TT	AA	CC	GG	GG	TT	CC
2195	OM-AS-BC6388	TT	AA	TT	AA	GG	AA	TT	GG	AA	CC	CC
2196	OM-AS-BC5036	TT	GG	TT	AA	TT	GA	CC	GG	GG	CC	CC
2197	OM-AS-BC5078	TT	GG	TC	AA	TT	GA	CC	GG	GG	TC	CC
2198	OM-AS-BC5134	CT	GG	TC	GA	TT	GA	TC	GG	GG	CC	TC
2199	OM-AS-BC5351	TT	GG	TC	AA	TT	GA	CC	GG	GG	TC	CC
2200	OM-AS-BC5490	TT	GG	CC	AA	TT	AA	CC	AG	GG	CC	CC
2201	OM-AS-BC5505	TT	GG	TT	AA	TT	AA	CC	GG	GG	CC	CC
2202	OM-AS-BC5514	TT	GG	CC	AA	TT	AA	CC	AG	GG	TC	CC
2203	OM-AS-BC5677	CT	GG	CC	GA	TT	AA	TC	GG	GG	TC	TC
2204	OM-AS-BC5729	TT	GG	TT	AA	TT	GG	CC	GG	GG	CC	CC
2205	OM-AS-BC5754	TT	GG	CC	AA	TT	AA	CC	AG	GG	TC	CC
2206	OM-AS-BC5848	TT	GG	TC	AA	TT	GA	CC	GG	GG	TC	CC
2207	OM-AS-BC5907	TT	GG	TC	AA	TT	GA	CC	GG	GG	CC	CC
2208	OM-AS-BC5915	TT	GG	CC	AA	TT	AA	CC	GG	GG	TT	CC
2209	OM-AS-BC6244	TT	GG	TC	AA	TT	GA	CC	AG	GG	CC	CC
2210	OM-AS-BC6445	CT	GG	TC	AA	TT	GA	TC	GG	GG	CC	TC
2211	OM-AS-BC6526	TT	GG	CC	AA	TT	AA	CC	AG	GG	CC	CC
2224	OM-AS-BC6613	TT	AG	TC	AA	GT	AA	TC	AG	AG	CC	CC
2225	OM-AS-BC6618	TT	GG	CC	AA	GT	AA	CC	AG	GG	TC	CC
2227	OM-AS-BC6626	TT	GG	TT	AA	TT	GG	CC	GG	GG	CC	CC
2228	OM-AS-BC6628	TT	GG	TT	AA	TT	AA	CC	GG	GG	CC	CC
2230	OM-AS-BC6636	TT	GG	TC	AA	TT	AA	CC	AG	GG	CC	CC
2231	OM-AS-BC6642	TT	GG	CC	AA	TT	AA	CC	AG	GG	CC	CC
2232	OM-AS-BC6645	TT	GG	TC	AA	TT	GA	CC	GG	GG	TC	CC
2234	OM-AS-BC6654	TT	GG	TC	AA	TT	GA	CC	GG	GG	CC	CC
2236	OM-AS-BC6667	TT	GG	TT	AA	TT	GG	CC	GG	GG	CC	CC
2237	OM-AS-BC6696	CT	GG	TC	AA	TT	GA	TC	GG	GG	CC	TC
2238	OM-AS-BC6697	TT	AG	TC	AA	GT	AA	TC	AG	AG	CC	CC
2240	OM-AS-BC6724	CT	GG	CC	GA	TT	AA	TC	GG	GG	CC	TC
2241	OM-AS-BC6732	TT	GG	CC	AA	TT	AA	CC	GG	GG	TT	CC
2243	OM-AS-BC6751	TT	GG	TT	AA	TT	GA	CC	GG	GG	CC	CC
2245	OM-AS-BC6885	TT	GG	TC	AA	TT	GA	CC	GG	GG	CC	CC
2249	OM-AS-BC6958	TT	GG	TT	AA	TT	GG	CC	GG	GG	CC	CC
2250	OM-AS-BC6961	CC	AG	TC	AA	GT	AA	TT	GG	AG	CC	TC
2270	OM-AS-BC6835	TT	GG	CC	AA	TT	AA	CC	AA	GG	CC	CC
2271	OM-AS-BC6844	TT	GG	CC	AA	TT	AA	CC	AG	GG	TC	CC
2272	OM-AS-BC6850	CT	GG	CC	GA	TT	AA	TC	GG	GG	TC	TC
2274	OM-AS-BC6863	TT	GG	CC	AA	TT	AA	CC	GG	GG	TC	CC
2275	OM-AS-BC6867	CT	GG	TC	AA	TT	GA	TC	GG	GG	CC	TC
2277	OM-AS-BC6883	TT	GG	TT	AA	TT	GG	CC	GG	GG	CC	CC
2278	OM-AS-BC6896	CT	GG	TT	AA	TT	GG	TC	GG	GG	CC	CC
2280	OM-AS-BC6901	TT	GG	TC	AA	TT	GA	CC	GG	GG	TC	CC
2282	OM-AS-BC6908	TT	GG	TC	AA	TT	GA	CC	GG	GG	TC	CC
2285	OM-AS-BC6912	TT	GG	TT	AA	TT	GA	CC	GG	GG	CC	CC
2286	OM-AS-BC6917	CT	GG	CC	AA	TT	AA	TC	GG	GG	TC	TC
2288	OM-AS-BC6920	TT	GG	TT	AA	TT	GA	CC	GG	GG	CC	CC
2289	OM-AS-BC6923	TT	GG	TT	AA	TT	GA	CC	GG	GG	CC	CC
2293	OM-AS-BC6937	TT	GG	CC	AA	TT	AA	CC	GG	GG	TT	CC
2295	OM-AS-BC6968	CT	GG	CC	GA	TT	AA	TC	AG	GG	CC	TC
2297	OM-AS-BC6971	CT	GG	CC	GA	TT	AA	TC	GG	GG	CC	TC
2298	OM-AS-BC6973	TT	GG	TC	AA	TT	GA	CC	GG	GG	TC	CC
2300	OM-AS-BC6977	TT	GG	CC	AA	TT	AA	CC	AG	GG	CC	CC
2302	OM-AS-BC6980	CT	GG	TC	GA	TT	AA	TC	GG	GG	CC	TC
2303	OM-AS-BC6981	TT	GG	TT	AA	TT	GA	CC	GG	GG	CC	CC
2304	OM-AS-BC6983	TT	GG	CC	AA	TT	AA	CC	GG	GG	CC	CC
2305	OM-AS-BC6984	CC	GG	CC	GG	TT	AA	TT	GG	GG	CC	TT
2306	OM-AS-BC6985	TT	GG	TC	AA	TT	GA	CC	GG	GG	TC	CC
2307	OM-AS-BC6986	TT	GG	TC	AA	TT	AA	CC	GG	GG	TC	CC
2308	OM-AS-BC6989	TT	GG	TT	AA	TT	GG	CC	GG	GG	CC	CC
2309	OM-AS-BC6991	TT	GG	TC	AA	TT	AA	CC	GG	GG	TC	CC
2316	OM-AS-BC5139	CT	AG	TT	AA	GT	GA	TC	GG	AG	CC	CC
2317	OM-AS-BC5155	TT	GG	TC	AA	TT	GA	CC	GG	GG	CC	CC
2318	OM-AS-BC5181	CT	GG	TC	GA	TT	GA	TC	GG	GG	CC	TC
2319	OM-AS-BC5252	TT	GG	TC	AA	TT	AA	CC	GG	GG	CC	CC
2321	OM-AS-BC5308	TT	GG	CC	AA	TT	AA	CC	GG	GG	CC	CC
2323	OM-AS-BC5414	CC	GG	CC	GA	TT	AA	TT	GG	GG	CC	TT
2324	OM-AS-BC5444	CT	GG	CC	AA	TT	AA	TC	GG	GG	CC	TC
2325	OM-AS-BC5607	TT	GG	CC	AA	TT	AA	CC	GG	GG	TC	CC
2330	OM-AS-BC5770	TT	AG	TT	AA	GT	GA	TC	GG	AG	CC	CC
2332	OM-AS-BC5798	CT	GG	TC	GA	TT	GA	TC	GG	GG	CC	TC
2334	OM-AS-BC5826	CT	GG	CC	AA	TT	AA	TC	AG	GG	CC	TC
2337	OM-AS-BC5897	CC	GG	CC	GG	TT	AA	TT	GG	GG	CC	TT
2339	OM-AS-BC5905	TT	GG	CC	AA	TT	AA	CC	GG	GG	TC	CC
2340	OM-AS-BC5950	CT	GG	TC	GA	TT	AA	TC	GG	GG	CC	TC
2341	OM-AS-BC6036	TT	GG	TC	AA	TT	GA	CC	GG	GG	CC	CC
2342	OM-AS-BC6115	TT	GG	CC	AA	TT	AA	CC	GG	GG	CC	CC
2345	OM-AS-BC6939	TT	GG	TC	AA	TT	GA	CC	GG	GG	CC	CC
2350	OM-AS-BC7010	TT	GG	CC	AA	TT	AA	CC	GG	GG	TT	CC
2351	OM-AS-BC7012	TT	GG	TC	AA	TT	GA	CC	GG	GG	TC	CC
2355	OM-AS-BC7048	CT	GG	CC	AA	TT	AA	TC	GG	GG	CC	TC
2359	OM-AS-BC7117	TT	GG	TC	AA	TT	GA	CC	GG	GG	TC	CC
2360	OM-AS-BC7194	TT	GG	TC	AA	TT	GA	CC	GG	GG	CC	CC
2361	OM-AS-BC7201	TT	GG	CC	AA	TT	AA	CC	GG	GG	TC	CC
2371	OM-AS-BC0035	TT	AG	TC	AA	GT	AA	TC	GG	AG	TC	CC
2372	OM-AS-BC0065	CT	GG	CC	AA	TT	AA	TC	GG	GG	TC	TC
2381	OM-AS-BC0283	CT	AG	TC	AA	GT	AA	TT	GG	AG	CC	TC
2382	OM-AS-BC0285	TT	GG	TT	AA	TT	GG	CC	GG	GG	CC	CC
2383	OM-AS-BC0292	TT	GG	TT	AA	TT	GG	CC	GG	GG	CC	CC
2386	OM-AS-BC0315	TT	GG	TC	AA	TT	AA	CC	GG	GG	CC	CC
2389	OM-AS-BC0323	TT	GG	TC	AA	TT	GA	CC	GG	GG	TC	CC
2392	OM-AS-BC0354	CT	AG	TC	AA	GG	AA	TC	AG	AG	CC	CC
2393	OM-AS-BC0368	TT	GG	TC	AA	TT	GA	CC	GG	GG	TC	CC
2397	OM-AS-BC0400	TT	GG	TC	AA	TT	AA	CC	GG	GG	TC	CC
2398	OM-AS-BC0427	TT	GG	TC	AA	TT	GA	CC	AG	GG	CC	CC
2401	OM-AS-BC5265	TT	GG	TT	AA	TT	GG	CC	GG	GG	CC	CC
2403	OM-AS-BC5478	TT	GG	TT	AA	TT	GG	CC	GG	GG	CC	CC
2404	OM-AS-BC5768	CT	GG	TC	GA	TT	GA	TC	GG	GG	CC	TC
2405	OM-AS-BC5776	TT	GG	TC	AA	TT	AA	CC	AG	GG	CC	CC
2406	OM-AS-BC5971	TT	GG	TT	AA	TT	GG	CC	GG	GG	CC	CC
2407	OM-AS-BC6032	TT	GG	TT	AA	TT	GA	CC	GG	GG	CC	CC
2410	OM-AS-BC0172	TT	GG	TC	AA	TT	GA	CC	GG	GG	TC	CC
2411	OM-AS-BC0200	TT	GG	CC	AA	GT	AA	CC	AG	GG	TC	CC
2417	OM-AS-BC0262	CT	GG	CC	AA	TT	AA	TC	AG	GG	CC	TC
2418	OM-AS-BC5031	TT	GG	CC	AA	TT	AA	CC	GG	GG	CC	CC
2420	OM-AS-BC5147	CT	GG	CC	GA	TT	AA	TC	GG	GG	TC	TC
2421	OM-AS-BC5315	TT	GG	TC	AA	TT	AA	CC	GG	GG	CC	CC
2423	OM-AS-BC5352	TT	GG	CC	AA	TT	AA	CC	GG	GG	TC	CC
2424	OM-AS-BC5357	TT	GG	CC	AA	GT	AA	CC	AA	GG	CC	CC
2429	OM-AS-BC5384	CT	GG	CC	AA	TT	AA	TC	AG	GG	CC	TC
2431	OM-AS-BC5396	CT	GG	CC	GA	TT	AA	TC	GG	GG	TC	TC
2434	OM-AS-BC5452	TT	AG	TT	AA	GT	GA	TC	GG	AG	CC	CC
2435	OM-AS-BC5456	CT	GG	CC	GA	TT	AA	TC	GG	GG	CC	TC
2437	OM-AS-BC5492	TT	GG	TT	AA	TT	GG	CC	GG	GG	CC	CC
2440	OM-AS-BC5504	TT	GG	CC	AA	TT	AA	CC	AG	GG	TC	CC
2443	OM-AS-BC5557	TT	GG	TC	AA	TT	GA	CC	GG	GG	CC	CC
2445	OM-AS-BC5693	CT	GG	TC	GA	TT	GA	TC	GG	GG	CC	TC
2446	OM-AS-BC5780	TT	GG	TC	AA	GT	GA	CC	AG	GG	CC	CC
2447	OM-AS-BC6092	CT	AG	TC	AA	GT	AA	TC	AG	AG	CC	CC
2448	OM-AS-BC6198	TT	GG	TC	AA	TT	GA	CC	AG	GG	CC	CC
2449	OM-AS-BC6226	TT	GG	TC	AA	TT	GA	CC	AG	GG	CC	CC
2451	OM-AS-BC6675	TT	GG	TT	AA	TT	GA	CC	GG	GG	CC	CC
2452	OM-AS-BC6866	CT	GG	CC	GA	TT	AA	TC	GG	GG	CC	TC
2453	OM-AS-BC6936	CT	GG	CC	GA	TT	AA	TC	GG	GG	CC	TC
2454	OM-AS-BC6948	CT	GG	TC	GA	TT	AA	TC	GG	GG	CC	TC
2456	OM-AS-BC0044	TT	GG	TC	AA	TT	GA	CC	AG	GG	CC	CC
2461	OM-AS-BC6604	TT	GG	TC	AA	GT	GA	CC	AG	GG	CC	CC
2462	OM-AS-BC6703	CT	GG	CC	GA	TT	AA	TC	GG	GG	CC	TC
2463	OM-AS-BC6742	TT	GG	TT	AA	TT	GG	CC	GG	GG	CC	CC
2464	OM-AS-BC6798	TT	GG	CC	AA	TT	AA	CC	GG	GG	TT	CC
2465	OM-AS-BC6843	TT	AG	TC	AA	GT	AA	TC	AG	AG	CC	CC
2466	OM-AS-BC6845	TT	GG	TT	AA	TT	GG	CC	GG	GG	CC	CC
2470	OM-AS-BC6856	TT	GG	TC	AA	TT	AA	CC	GG	GG	TC	CC
2471	OM-AS-BC6860	TT	GG	TC	AA	TT	GA	CC	GG	GG	CC	CC
2473	OM-AS-BC6865	CT	GG	TC	GA	TT	AA	TC	GG	GG	CC	TC
2475	OM-AS-BC6870	CT	GG	CC	GA	TT	AA	TC	GG	GG	TC	TC
2478	OM-AS-BC6876	TT	GG	CC	AA	TT	AA	CC	AG	GG	CC	CC
2480	OM-AS-BC6878	CT	AG	TC	AA	GT	AA	TC	GG	AG	CC	CC
2481	OM-AS-BC6880	CC	GG	CC	GA	TT	AA	TT	GG	GG	CC	TT
2483	OM-AS-BC6882	TT	GG	TC	AA	TT	GA	CC	GG	GG	CC	CC
2484	OM-AS-BC6889	TT	GG	TC	AA	TT	GA	CC	AG	GG	CC	CC
2488	OM-AS-BC6921	CT	AG	TC	GA	GT	AA	TT	GG	AG	CC	TC
2489	OM-AS-BC6922	TT	GG	TC	AA	TT	GA	CC	GG	GG	TC	CC
2492	OM-AS-BC6992	CT	AG	TT	AA	GT	GA	TC	GG	AG	CC	CC
2494	OM-AS-BC7059	TT	GG	TC		TT	GA	TC	GG	GG	CC	CC
2496	OM-AS-BC7063	TT	GG	CC	AA	TT	AA	CC	GG	GG	TC	CC
2497	OM-AS-BC7074	TT	AG	TC	AA	GT	AA	TC	GG	AG	CC	CC
2499	OM-AS-BC7079	TT	GG	TT	AA	TT	GG	CC	GG	GG	CC	CC
2510	OM-AS-BC0094	TT	GG	TC	AA	TT	GA	CC	GG	GG	TC	CC
2523	OM-AS-BC0363	TT	AG	TT	AA	GT	GA	TC	GG	AG	CC	CC
2524	OM-AS-BC0431	TT	GG	TC	AA	TT	GA	CC	AG	GG	CC	CC
2526	OM-AS-BC5065	CT	GG	TC	AA	TT	GA	TC	GG	GG	CC	TC
2527	OM-AS-BC5079	CT	GG	CC	GA	TT	AA	TC	GG	GG	TC	TC
2528	OM-AS-BC5170	TT	GG	CC	AA	TT	AA	CC	AG	GG	TC	CC
2529	OM-AS-BC5390	CT	AA	TT	AA	GG	AA	TT	GG	AA	CC	CC
2530	OM-AS-BC5433	TT	GG	CC	AA	TT	AA	CC	GG	GG	TT	CC
2531	OM-AS-BC5507	CT	GG	TC	AA	TT	GA	TC	GG	GG	CC	TC
2532	OM-AS-BC5534	TT	GG	TC	AA	TT	GA	CC	GG	GG	CC	CC
2534	OM-AS-BC5544	TT	AG	TC	AA	GT	AA	TC	GG	AG	CC	CC
2535	OM-AS-BC5757	TT	GG	CC	AA	TT	AA	CC	AA	GG	CC	CC
2536	OM-AS-BC5772	CT	GG	CC	GA	TT	AA	TC	GG	GG	TC	TC
2540	OM-AS-BC5817	CT	GG	TC	GA	TT	GA	TC	GG	GG	CC	TC
2542	OM-AS-BC5849	TT	GG	TC	AA	GT	GA	CC	AG	GG	CC	CC
2548	OM-AS-BC7100	TT	GG	CC	AA	TT	AA	CC	AG	GG	CC	CC
2551	OM-AS-BC7208	TT	GG	TC	AA	TT	GA	CC	AG	GG	CC	CC
2552	OM-AS-BC0098	TT	GG	CC	AA	TT	AA	CC	AG	GG	CC	CC
2553	OM-AS-BC0428	TT	GG	CC	AA	TT	AA	CC	AG	GG	TC	CC
2554	OM-AS-BC5063	TT	GG	TC	AA	TT	GA	CC	AG	GG	CC	CC
2555	OM-AS-BC5072	TT	GG	TC	AA	TT	GA	CC	GG	GG	CC	CC
2556	OM-AS-BC5142	TT	GG	TC	AA	TT	GA	CC	AG	GG	CC	CC
2557	OM-AS-BC5151	TT	AG	TC	AA	GT	AA	TC	AG	AG	CC	CC
2558	OM-AS-BC5175	CT	GG	CC	AA	TT	AA	TC	GG	GG	TC	TC
2559	OM-AS-BC5273	CT	GG	CC	GA	TT	AA	TC	AG	GG	CC	TC
2561	OM-AS-BC5525	TT	AG	TC	AA	GT	AA	TC	GG	AG	TC	CC
2562	OM-AS-BC5587	TT	GG	CC	AA	TT	AA	CC	GG	GG	TC	CC
2563	OM-AS-BC5602	TT	GG	TT	AA	TT	GG	CC	GG	GG	CC	CC
2564	OM-AS-BC5649	TT	GG	CC	AA	GT	AA	CC	AG	GG	CC	CC
2565	OM-AS-BC5654	TT	GG	TC	AA	TT	GA	CC	GG	GG	TC	CC
2566	OM-AS-BC5691	CT	GG	TC	GA	TT	GA	TC	GG	GG	CC	TC
2569	OM-AS-BC5887	TT	GG	TC	AA	TT	GA	CC	AG	GG	CC	CC
2571	OM-AS-BC5891	TT	GG	CC	AA	TT	AA	CC	GG	GG	CC	CC
2575	OM-AS-BC6044	CT	GG	TC	AA	TT	AA	TC	GG	GG	CC	TC
2578	OM-AS-BC6285	TT	GG	TC	AA	TT	GA	CC	GG	GG	TC	CC
2581	OM-AS-BC6830	TT	GG	TC	AA	TT	GG	CC	GG	GG	TC	CC
2582	OM-AS-BC6842	TT	GG	CC	AA	TT	AA	CC	GG	GG	CC	CC
2583	OM-AS-BC6861	CT	GG	CC	GA	TT	AA	TC	GG	GG	CC	TC
2585	OM-AS-BC6888	CT	GG	CC	GA	TT	AA	TC	GG	GG	TC	TC
2586	OM-AS-BC6897	CT	GG	CC	AA	TT	AA	TC	GG	GG	TC	TC
2587	OM-AS-BC6898	CT	GG	CC	AA	TT	AA	TC	GG	GG	TC	TC
2589	OM-AS-BC6905	CT	GG	TC	AA	TT	GA	TC	GG	GG	CC	TC
2591	OM-AS-BC6930	TT	GG	CC	AA	TT	AA	CC	AG	GG	TC	CC
2592	OM-AS-BC6931	TT	GG	TC	AA	TT	GA	CC	AG	GG	CC	CC
2594	OM-AS-BC6988	CC	GG	CC	GG	TT	AA	TT	GG	GG	CC	TT
2596	OM-AS-BC7051	CT	GG	CC	GA	TT	AA	TC	GG	GG	CC	TC
2599	OM-AS-BC7062	TT	GG	TC	AA	TT	GA	CC	GG	GG	TC	CC
2603	OM-AS-BC5163	TT	GG	TT	AA	TT	GA	CC	GG	GG	CC	CC
2604	OM-AS-BC5183	CT	GG	TC	AA	TT	GA	TC	GG	GG	CC	TC
2605	OM-AS-BC5196	CT	AG	TC	AA	GT	AA	TC	AG	AG	CC	CC
2607	OM-AS-BC5348	TT	GG	TC	AA	TT	GA	CC	GG	GG	CC	CC
2608	OM-AS-BC5366	CT	AG	TT	AA	GT	GA	TC	GG	AG	CC	CC
2610	OM-AS-BC5405	TT	GG	TC	AA	TT	GA	CC	AG	GG	CC	CC
2611	OM-AS-BC5417	CC	GG	CC	GA	TT	AA	TT	GG	GG	CC	TT
2612	OM-AS-BC5436	TT	GG	TC	AA	TT	GA	CC	GG	GG	CC	CC
2613	OM-AS-BC5445	TT	GG	TC	AA	TT	GA	CC	GG	GG	TC	CC
2614	OM-AS-BC5467	TT	GG	TT	AA	TT	GA	CC	GG	GG	CC	CC
2615	OM-AS-BC5495	TT	GG	CC	AA	TT	AA	CC	AA	GG	CC	CC
2616	OM-AS-BC5562	TT	GG	TC	AA	TT	GA	CC	AG	GG	CC	CC
2617	OM-AS-BC5570	TT	GG	CC	AA	TT	AA	CC	GG	GG	TT	CC
2619	OM-AS-BC5727	TT	GG	TC	AA	TT	GA	CC	AG	GG	CC	CC
2620	OM-AS-BC5807	CT	GG	CC	AA	TT	AA	TC	GG	GG	CC	TC
2621	OM-AS-BC5818	TT	GG	TC	AA	TT	GA	CC	GG	GG	TC	CC
2623	OM-AS-BC6023	TT	GG	CC	AA	TT	AA	CC	AA	GG	CC	CC
2624	OM-AS-BC6139	TT	GG	TC	AA	TT	GA	CC	AG	GG	CC	CC
2625	OM-AS-BC6155	TT	GG	TC	AA	TT	GA	CC	AG	GG	CC	CC
2627	OM-AS-BC6298	TT	GG	TC	AA	TT	GA	CC	GG	GG	TC	CC
2628	OM-AS-BC6552	TT	GG	TC	AA	TT	GA	CC	GG	GG	TC	CC
2631	OM-AS-BC6565	TT	GG	TC	AA	TT	AA	CC	GG	GG	TC	CC
2633	OM-AS-BC6929	TT	GG	TC	AA	TT	AA	CC	AG	GG	CC	CC
2634	OM-AS-BC6950	CT	GG	TC	GA	TT	GA	TC	GG	GG	CC	TC
2651	OM-AS-BC6327	CT	GG		GA		AA	TC	AG		CC	TC
2653	OM-AS-BC6585	TT	GG	TC	AA	TT	AA	CC	AG	GG	CC	CC
2654	OM-AS-BC6592	TT	GG	TC	AA	TT	GA	CC	GG	GG	TC	CC
2658	OM-AS-BC6978	CT	GG	TC	GA	TT	AA	TC	AG	GG	CC	TC
